# Supplementary material for: Which trace elements are accumulated in fronds of the Athyrium filix-femina fern? a study from the Czech Republic
Source: Environ Monit Assess. 2025 Jun 24;197(7):801. doi: 10.1007/s10661-025-14201-4 (PMC12187792; doi:10.1007/s10661-025-14201-4)
Supplement: Supplementary file 1 — Supplementary file1 (XLSX 41.8 KB) [file 10661_2025_14201_MOESM1_ESM.xlsx]

## Sheet: List1
Element contents in AFF (mg/kg): median and RSD from 3 independent measurements
(RSD = relative standard deviation in %)
		Ag	Al	As	B	Ba	Be	Bi	Ca	Cd	Ce	Co	Cr	Cs	Cu	Fe	Ga	Ge	Hg	K	La	Li	Mg	Mn	Mo	Na	Nd	Ni	P	Pb	Pr	Rb	S	Sb	Se	Sn	Sr	Th	Tl	U	V	W	Y	Zn	C	N		Si
1	Median	0.0122449	69.343	0.0315805	23.1657	157.708	0.0247553	0.00465126	5237.14	0.771633	17.2113	0.0840202	0.488421	0.0991696	8.64575	97.6928	0.152045	0.165047	0.02623	26171.9	19.2774	0.087574	3681.73	63.1511	0.203061	73.3299	7.98455	2.40104	1531.78	0.298122	2.42529	74.9273	1991.3	0.0458676	0.114343	0.0764572	20.4811	0.00737933	0.0175667	0.0156514	0.203474	0.0108291	2.12379	29.6799	448706	25889		29679.9
	RSD	4.21	2.21	5.6	2.28	2	3.33	3.34	3.06	1.24	3.68	3.3	3.75	1.77	2.72	1.61	1.08	1.67	0.78	2.94	2.83	0.545	1.51	1.85	2.46	2.89	3.3	1.96	2.75	2.25	2.49	1.36	1.68	3.96	4.82	5.45	1.85	4.29	1.87	3.24	1.27	2.55	0.44	1.39	0.466	0.229		n.a.
2	Median	0.3	92.8983	0.0515233	23.2166	160.98	0.0297332	0.00709463	5262.47	0.506465	9.46811	0.181053	0.443198	2.57914	8.15416	105.252	0.135116	0.22492	0.02963	28124.6	15.5432	0.695879	2851.55	59.7452	0.37525	39.2896	10.1425	5.94452	1299.61	0.643675	2.65881	124.41	1656.71	0.0543169	0.13909	0.0978963	16.1092	0.00912281	0.121667	0.00343968	0.485734	0.0151815	1.57057	27.8098	452379	22040.5		27809.8
	RSD	3.26	3.2	5.01	2.97	2.05	2.84	1.03	3.68	1.05	3.83	3.26	1.97	1.3	1.29	1.88	0.98	1.12	0.93	3.48	2.3	3.17	1.55	1.39	1.71	5.09	2.98	1.58	2.96	3.03	2.98	1.25	2.22	2.55	40.8	5.41	1.94	4.39	1.69	3.71	1.76	2.13	1.61	1.46	0.3	0.663		n.a.
3	Median	0.206	259.906	0.119268	26.3709	165.553	0.0140269	0.00645338	8816.58	0.263554	29.9583	0.0897944	0.394434	0.357631	6.6757	112.497	0.335519	0.488268	0.055305	19729.1	72.3617	0.0771032	3357.14	107.993	0.402486	10.3152	35.4077	3.83407	1229.65	2.78026	8.50734	97.6115	1977.15	0.0328346	0.105908	0.111455	35.4445	0.00690825	0.0502273	0.00342813	0.457813	0.0163872	35.0806	23.8277	444127	26506		23827.7
	RSD	3.66	3.73	3.26	2.92	1.82	3.17	3.14	3.29	1.21	4.5	2.29	3.62	3.12	1.48	2.11	0.83	1.26	0.4	2.19	1.3	2.77	0.49	2.05	0.93	4.32	3.5	1.73	2.64	2.92	2.28	1.84	0.93	3.98	2.92	3.22	1.83	4.58	2.29	3.14	1.41	1.98	4.51	1.49	0.384	0.51		n.a.
4	Median	0.263	88.8358	0.0388493	25.3383	115.976	0.00406627	0.00290469	5451.41	0.222238	27.858	0.0392584	0.401016	7.7542	7.46888	102.065	0.229505	0.275576	0.027455	25631.9	18.8493	0.1745	4026.64	67.4165	0.599023	29.1662	8.22449	1.24477	2927.29	0.49035	2.5438	261.103	1900.25	0.015311	0.0915335	0.0689962	17.0869	0.00721517	0.138178	0.00671163	0.427014	0.0170405	1.3632	28.9198	443879	25623.5		28919.8
	RSD	3.17	2.89	6.88	3.42	1.52	4.78	2.45	4.26	0.83	2.72	3.34	2.27	0.84	1.26	2.95	0.65	1.12	0.67	3.25	2.4	1.26	0.88	2.37	1.52	5.49	3.2	1.03	2.56	1.43	1.59	1.42	2.01	3.59	5.17	5.12	1.48	2.41	2.18	3.1	1.4	2.27	3.65	1.5	0.067	0.311		n.a.
5	Median	1.258	50.3495	0.0242522	25.8626	81.7653	0.00865474	0.00191901	5295.52	0.0818345	22.61	0.183569	0.339094	0.0961431	7.42213	72.0061	0.181498	0.140155	0.021435	26757.3	16.9038	0.875831	2091.07	101.674	0.130469	21.7474	5.85786	1.44205	1996.97	0.21221	2.04694	71.3238	1914.64	0.0118699	0.0675834	0.0428473	9.66956	0.00315252	0.0226241	0.00201782	0.190229	0.00659556	0.410432	23.0725	454084	27138		23072.5
	RSD	4.09	4.13	8.44	1.55	1.85	3.95	5.03	3.41	1.31	4.12	1.85	3.53	1.04	3.12	1.78	0.67	1.45	1.86	2.5	3.25	1.38	1.73	1.37	1.99	4.06	3.63	2.04	1.67	2.2	2.63	2.16	1.78	3.51	5.22	4.49	1.81	3.48	2.09	3.89	0.72	4.02	2.53	1.05	0.206	0.191		n.a.
6	Median	0.014743	60.1192	0.0323339	23.5869	58.5607	0.00766903	0.00196065	5313.22	0.1004	20.3733	0.0686366	0.307157	0.397015	7.33323	81.4956	0.161921	0.0855642	0.031195	23058.1	20.7723	0.0916091	2022.7	246.276	0.381773	55.1034	2.94621	1.1138	1917.3	0.278825	1.31782	88.3745	1810.95	0.0123411	0.0656065	0.0416499	55.1281	0.00614541	0.0609423	0.0020565	0.363455	0.00670512	0.206833	28.1797	464270	27791.5		28179.7
	RSD	2.56	4.33	7.33	1.59	1.37	4.86	4.89	3.56	1.03	3.59	0.24	1.62	1.21	1.69	1.92	0.52	1.22	1.67	2.84	1.59	3.33	1.13	1.46	2.57	5.13	2.96	1.94	1.39	3.53	1.17	1.23	1.69	3.88	5.74	4.07	1.34	1.97	1.55	3.23	1.41	1.81	1.92	1.32	0.367	0.441		n.a.
7	Median	0.0142356	129.469	0.0478933	21.5097	104.482	0.0911303	0.0248931	5542.42	0.38153	13.2266	0.334191	0.421496	19.9645	9.58275	123.771	0.146717	0.176998	0.02614	19556.2	11.6638	0.115514	4793.59	95.2136	0.126229	17.7939	6.62642	14.1316	2128.28	0.392501	1.80264	157.459	2011.22	0.0169338	0.100923	0.0562735	23.1	0.0142749	0.0604707	0.0029208	0.420562	0.00995366	1.23023	23.982	453692	29445		23982
	RSD	2.21	3.16	2.5	3.81	1.82	1.42	0.95	2.56	0.88	3.28	1.42	2.36	0.68	1.52	1.14	1.16	1.64	1.07	3.39	2.05	2.57	1.73	0.78	2.13	5.11	2.46	1.36	2.77	2.74	2.03	2.64	1.5	4.3	1.87	4.16	1.81	6.09	1.21	3.6	0.99	30.44	3.91	1.57	0.263	0.39		n.a.
8	Median	0.0145236	78.0068	0.0414776	24.1819	96.6181	0.0608133	0.00687071	5497.45	0.439644	17.962	0.0635722	0.345039	3.55765	9.75075	102.82	0.190935	0.235695	0.023165	24557.9	18.4728	0.120865	2485.64	92.6885	0.206471	17.1149	10.2365	2.82822	2179	0.386914	2.78617	321.393	2070.55	0.00898734	0.0342343	0.0399113	15.1657	0.00583192	0.138892	0.0100154	0.423067	0.00578799	8.0029	32.3266	462454	31191.5		32326.6
	RSD	2.41	2.54	3.82	3.35	1.45	2.9	1.94	2.9	0.67	5.04	2.37	0.94	0.98	2.18	2.14	1.25	1.43	1.03	2.57	2.45	2.78	1.65	1.64	2.8	4.76	1.79	2.15	1.43	3.1	2.63	0.99	1.42	4.32	5.01	3.55	1.73	4.24	1.43	1.51	2.76	3.15	1.67	1.72	0.053	0.256		n.a.
9	Median	0.103416	257.808	0.165938	33.3191	248.582	0.00709848	0.00590779	9439.03	0.179526	30.9103	0.142278	0.525243	0.415373	9.02358	143.375	0.318254	0.419511	0.110225	22585	43.9514	0.12193	2858.73	161.149	0.109411	19.5981	30.7324	3.5892	1957.88	1.25586	7.84268	82.5364	1733.44	0.0230763	0.214929	0.0768993	27.7522	0.0192655	0.587786	0.0138182	0.376545	0.025782	9.75971	31.4389	430053	25160		31438.9
	RSD	2.57	2.99	0.88	2.46	1.88	3.57	2.65	2.51	1.52	4.37	1.74	3.68	1.09	1.82	2.04	1.38	1.64	0.78	3.06	2.81	3.16	1.27	1.61	1.83	2.29	1.53	1.78	1.23	1.39	1.9	1.82	1.54	4.73	4.31	4.21	1.76	3.14	1.58	4.11	2.01	3.14	2.65	1.44	1.258	1.259		n.a.
10	Median	0.0175241	169.881	0.0834727	30.8302	72.5603	0.0148485	0.00606882	7273.19	0.0644201	19.0729	0.0550205	0.439359	0.415058	7.82443	142.567	0.183824	0.245453	0.110075	14831.3	25.2178	0.126595	3736.32	188.376	0.11622	9.88988	9.27232	1.20723	1865.62	1.62148	2.95474	108.392	1698.43	0.0337876	0.06983	0.105015	58.9143	0.0125635	0.0800786	0.00460133	0.465809	0.012011	1.32582	28.4555	464186	28385		28455.5
	RSD	3.64	4.89	3.74	2.91	1.6	3.42	7.59	3.4	3.41	4.94	4.19	4.97	0.86	1.66	3.43	0.947	2.09	2.28	2.32	3	1.95	1.73	2.07	2.14	5.57	2.54	1.32	1.48	3.16	2.29	2.76	2.93	1.42	1.92	6.77	1.58	0.98	2.61	3.19	2.89	1.18	3.6	0.83	0.137	0.346		n.a.
11	Median	0.00996374	122.924	0.0715751	25.7633	56.4405	0.0284603	0.00145431	5311.7	0.153426	19.6549	0.0943188	0.37538	0.445895	9.54596	115.135	0.210118	0.189556	0.03577	32591.8	15.2754	0.610578	2304.54	91.0433	0.0977477	203.33	8.21405	1.73096	1811.66	0.17143	2.43531	77.9831	2039.12	0.0100859	0.15949	0.0411105	24.3727	0.0281149	0.0403579	0.0229123	0.326694	0.0121926	1.47624	21.5226	443896	27760.5		21522.6
	RSD	2.46	4.74	4.34	3.5	1.06	2.86	6.31	4.36	3.85	4.2	4.06	2.13	3.36	0.87	3.95	1.8	2.02	1.09	2.66	3.83	1.25	0.76	1.23	1.12	4.81	0.85	2.04	1.71	1.77	1.27	1.49	1.48	1.85	4.47	3.15	0.97	2.95	1.45	1.92	0.85	1.52	0.88	1.74	0.394	0.311		n.a.
12	Median	0.011272	129.451	0.144092	25.1753	91.1939	0.0337542	0.0014948	4259.92	0.830999	7.47696	0.251728	0.492007	2.59033	6.56096	102.363	0.117289	0.133888	0.02465	25417.9	4.21699	0.502454	2469.73	931.48	1.27466	15.1382	1.88321	2.41941	1368.25	0.998649	0.589851	47.7942	1707.86	0.0396288	0.0977554	0.0605889	16.2573	0.0144634	0.0238826	0.00714441	1.35042	0.0195509	0.257236	56.6677	459818	22080		56667.7
	RSD	3.15	3.58	2.83	3.26	0.99	2.81	8.18	3.1	2.46	2.34	3.18	2.42	1.76	1.94	2	1.09	2.55	1.33	1.24	2.32	3.22	0.79	1.098	2.52	3.63	1.93	1.31	1.44	2.15	2.1	2.43	1.39	2.34	1.49	2.37	2.36	1.08	2.56	3.53	2.66	2.13	3.1	0.86	0.138	0.61		n.a.
13	Median	0.00948587	99.8399	0.0577931	22.7172	98.595	0.251106	0.0018237	6248.03	0.281094	13.3465	0.206068	0.320804	0.912646	9.04861	104.841	0.153515	0.153831	0.03524	23762.1	9.71568	0.383991	3135.62	149.225	0.20799	23.5264	5.8633	1.5003	2440.35	0.2295	1.64249	243.107	1912.89	0.0199297	0.102862	0.0441983	31.974	0.00794557	0.125082	0.0916622	0.206136	0.0103053	2.24073	27.4538	456570	25375		27453.8
	RSD	2.55	2.01	3.35	4.07	1.66	2.8	6.13	2.48	2.48	3.65	1.99	3.95	2.33	2.88	2.72	1.87	2.93	0.94	2.47	3.38	3.99	0.8	0.756	2.05	3.41	3.44	2.42	2.31	2.57	1.1	2.18	2.17	2.14	4.13	3.07	1.91	1.83	2.48	1.79	2.63	3.11	3.85	0.99	0.21	0.394		n.a.
14	Median	0.0248555	210.155	0.1338	37.276	134.604	0.0109164	0.00398383	10763.4	0.150108	12.6417	0.123911	0.808906	0.124762	8.97132	214.634	0.213834	0.208485	0.10381	15399	11.8203	0.344222	4683.61	94.0529	0.260302	265.562	6.90549	0.744279	1790.01	0.717592	1.88285	20.6342	2351.99	0.06243	0.361457	0.121682	53.2885	0.039122	0.0251225	0.0149809	0.98218	0.0273501	1.87952	28.8922	439198	24245.5		28892.2
	RSD	3.17	3.25	2.03	2.54	0.88	3.18	4.65	2.34	3.09	1.42	1.56	2.12	4.01	1.3	1.48	2.58	1.59	1.81	2.61	1.67	1.93	0.94	1.58	1.57	2.02	1.16	2.92	1.55	2.02	2	2.2	1.14	1.43	4.65	3.09	0.96	3.55	2.36	5.01	1.14	3	1.67	1.11	0.254	0.441		n.a.
15	Median	0.0138977	130.35	0.242446	22.8722	86.8574	0.302213	0.000820524	4678.51	0.16343	23.2486	0.832613	0.527605	5.32281	11.1507	116.133	0.231545	0.180727	0.02274	29832.5	15.6066	0.842806	2863.6	99.4559	0.933003	148.152	5.79614	3.9366	2151.03	0.377732	1.79	292.054	1852.2	0.0320907	0.331853	0.0654824	27.9191	0.0135527	0.159876	0.0212609	1.17577	0.00883282	0.617907	19.7288	447042	27300.5		19728.8
	RSD	3.21	3.32	2.22	3.16	1.32	2.17	8.65	1.53	1.16	1.1	1.53	1.94	1.03	1.01	1.35	0.6	1.29	2.41	2.05	1.17	1.18	0.74	1.43	1.2	3.35	1.55	2.01	1.32	1.44	1.58	2.69	0.91	3.45	1.19	3.01	1.28	2.91	1.67	2.16	1.02	4.81	1.23	1.33	0.254	0.406		n.a.
16	Median	0.021048	170.456	0.0901894	26.7322	59.7519	0.0163779	0.00428886	4574.65	0.289961	16.9616	0.388106	0.495881	0.251262	15.2951	175.407	0.23383	0.182951	0.03123	22440.7	11.0298	3.89779	3968.8	103.054	0.19297	38.4124	7.91879	10.4659	3540.89	0.395278	2.19422	47.2128	2293.27	0.0256986	0.259615	0.0455787	14.1049	0.0301329	0.0260115	0.00497083	0.540181	0.00267305	1.5565	29.8485	453529	32733		29848.5
	RSD	1.02	1.03	3.25	3.25	1.37	2.62	3.59	2.57	0.84	1.63	1.66	2.31	0.82	1.7	1.55	1.63	1.44	1.11	2.69	2.22	1.65	0.81	1.55	1.92	2.41	2.17	1.16	1.33	1.31	1.21	0.98	0.88	4.69	2.06	4.69	1.3	1.83	2.09	1.24	1.79	5.4	1.62	1.45	0.232	0.451		n.a.
17	Median	0.0108856	68.4553	0.0719716	23.0728	109.715	0.0170886	0.00197852	6135.11	0.289745	11.7567	0.129735	0.37386	0.230194	7.99377	88.8476	0.168425	0.228735	0.028335	28280.1	9.67207	0.466479	3009.6	98.0801	0.149144	134.783	11.9938	1.9049	1931.62	0.281786	2.87505	55.0744	1651.18	0.017009	0.313916	0.0375726	42.253	0.00677551	0.0383507	0.00501323	0.42523	0.00373521	4.02846	23.3402	449362	27042.5		23340.2
	RSD	4.28	2.74	1.28	2.28	1.66	3.77	5.59	2.83	1.3	1.05	2.57	1.85	1.69	1.03	1.51	1.61	1.53	1.00566	1.93	0.72	2.49	0.8	1.37	1.52	3.21	1.15	1.61	2.22	1.55	0.99	2.91	0.86	2.92	1.35	2.32	1.49	3.55	0.94	2.53	1.12	3.13	1.65	0.93	0.229	0.548		n.a.
18	Median	0.0103868	143.64	0.110237	22.5512	173.659	0.0177943	0.00155233	6360.49	1.63257	13.6919	0.0702159	0.344375	0.16642	13.2658	106.348	0.164834	0.196934	0.02574	27085	11.5564	0.603217	2797.9	56.0072	1.65022	23.844	7.3981	9.16897	2210.81	0.309412	1.94667	31.4068	1968.07	0.0194504	0.320658	0.043661	30.6673	0.00910169	0.00863936	0.681389	0.985491	0.0113721	3.26839	55.1374	446044	29409.5		55137.4
	RSD	3.02	2.29	2.49	2.55	0.99	2.45	7.84	3.31	0.52	1.04	1.72	1.72	0.44	0.9	1.67	1.22	1.28	0.55	2.29	0.77	1.8	0.89	1.31	1.43	4.97	1.22	1.08	1.76	1.27	1.06	1.71	10.09	1.47	1.98	3.16	0.98	3	0.89	2.15	1.23	4.12	1.59	1.81	0.117	0.352		n.a.
19	Median	0.0108451	199.134	0.119782	31.313	170.109	0.0541394	0.000538063	7830.88	0.52253	23.274	0.252524	0.405088	0.371528	8.32217	115.918	0.218281	0.159272	0.06354	20861.8	13.7485	0.425422	2645.62	90.0164	0.486954	137.488	7.44647	4.20098	1325.84	0.664778	2.32794	83.8702	1696.51	0.0195519	0.0678883	0.0500025	42.4759	0.0112126	0.122498	0.0162536	0.516651	0.00786345	0.973742	22.5584	448468	24855.5		22558.4
	RSD	2.93	2.86	4.09	2.65	1.05	3.19	2.47	2.96	1.17	3.13	3.66	1.63	0.89	1.1	1.42	1.78	1.23	3.17	2.1	1.67	1.83	0.84	1.17	1.85	3.93	1.23	2.19	2.85	1.59	1.33	1.67	1.95	2.13	1.03	4.66	1.05	3.01	1.95	4.63	1.34	50.2	2.31	0.76	0.193	0.699		n.a.
20	Median	0.0176391	119.05	0.102766	32.5638	160.077	0.00602953	0.00669379	9890.17	0.632623	1.52577	0.0472681	0.693837	0.120598	10.6494	299.67	0.0837123	0.105373	0.05676	20924.7	1.61858	0.233648	3850.19	80.2967	0.368659	21.0066	1.74608	2.15129	1507.87	2.29802	0.387709	25.2136	2136.46	0.0332049	0.0986011	0.0686396	46.2626	0.0167956	0.029163	0.0067583	0.427079	0.0229468	0.995172	35.3791	445363	24656.5		35379.1
	RSD	1.92	2.41	1.6	1.1	1.03	4.61	5.56	2.97	1.27	1.09	3.12	1.85	1.14	1.4	1.25	1.28	1.22	2.9	1.94	1	1.66	0.87	1.15	1.66	3.1	1.89	1.91	1.01	2.78	0.94	1.97	0.69	2.96	4.19	2.66	1.04	1.09	1.02	2.88	1.38	4.06	1.68	1.41	0.167	0.434		n.a.
21	Median	0.01197	141.725	0.08368	76.9844	109.906	0.0119291	0.00395623	6425.86	0.306109	17.8656	0.104001	0.480636	0.0937829	11.2451	171.388	0.222307	0.2441	0.04852	21138.4	13.0041	0.456605	3191.48	110.244	0.252514	25.6873	9.6623	7.5645	2842.64	0.664041	2.60422	26.0699	1938.93	0.0240402	0.219008	0.0483451	32.78	0.0313996	0.011397	0.0122965	0.427331	0.0124392	1.63169	25.0083	465741	29111.5		25008.3
	RSD	1.6	1.96	2.29	2.8	1.56	3.2	5.5	1.77	1.41	0.6	1.52	1.4	1.05	1.63	1.82	1.93	1.84	1.21	1.12	0.81	1.09	1.58	1.63	1.8	2.11	1.36	1.89	1.99	1.13	1.2	0.86	2.45	1.45	3.69	1.63	1.53	2.98	1.34	2.62	1.57	2.53	1.82	1.19	0.282	0.614		n.a.
22	Median	0.0103972	146.021	0.081566	25.7871	196.215	0.0426019	0.0032119	6244.54	0.112668	41.2345	0.157158	0.574025	0.192262	8.30027	118.931	0.336207	0.207975	0.043035	17956.9	21.6357	0.382735	4114.91	166.946	0.190832	49.5432	12.6029	6.98298	1455.52	0.730336	3.91849	47.8208	1974.07	0.0144734	0.171313	0.0409284	29.074	0.0191632	0.0449695	0.00720458	0.322255	0.011777	0.874925	25.2155	453258	23249		25215.5
	RSD	3.55	3.94	5.14	3.73	1.41	3.91	3.04	2.87	0.62	1.78	0.9	1.64	0.61	1.53	1.52	2.03	0.653	0.65	2.26	1.57	1.17	0.68	1.21	1.51	2.52	1.54	1.75	2.2	2.91	0.76	1.41	1.95	1.77	3.83	4.81	1.53	2.11	1.99	1.76	1.15	1.65	2.23	1.56	0.114	0.321		n.a.
23	Median	0.0251124	87.3535	0.081566	21.436	140.555	0.012262	0.00193164	6070.56	0.308416	28.9934	0.244024	0.345139	3.54619	9.26572	92.6591	0.237422	0.157107	0.033725	27152.1	18.3464	0.209695	2752.92	57.0094	0.181056	17.7939	7.58728	2.62851	2632.63	0.313086	2.46438	508.59	1482.99	0.0225544	0.265309	0.0322515	23.2475	0.0156747	0.139947	0.00709002	0.295762	0.00567169	0.280581	24.8678	446849	22061		24867.8
	RSD	1.92	3.46	3.39	3.04	1.85	5.01	8.65	2.01	1.34	0.67	1.74	2.52	1.61	1.46	1.84	1.3	2.02	2.06	1.72	0.65	1.75	1.23	1.09	1.68	3.8	1.23	1.2	2.98	1.54	0.69	0.79	1.18	4.68	3.55	1.43	1.47	0.83	2.08	3.52	0.87	4.43	1.51	1.61	0.178	0.646		n.a.
24	Median	0.0187746	73.4726	0.047636	22.4256	305.663	0.00404239	0.00183622	6727.96	0.297322	29.5965	0.0844636	0.38756	0.514046	9.62258	110.721	0.265864	0.258268	0.055145	14454.6	21.9273	0.11391	5938.32	61.3797	0.141463	77.2923	17.1733	5.19277	1102.22	0.262521	4.2477	68.6219	1594.43	0.0227642	0.220418	0.044012	15.0803	0.0141042	0.0365679	0.00303008	1.07993	0.0061115	6.90442	22.2635	455763	20223		22263.5
	RSD	3.65	4.06	2.5	3.67	1.14	3.4	3.87	2.37	1.29	1.18	2.3	2.56	0.8	1.14	1.49	0.95	1.42	1.61	2.08	0.74	1.61	1.36	1.26	1.12	3.59	0.95	1.19	2.23	3.17	0.78	0.76	1.42	3.39	1.86	1.52	1.08	0.68	2.25	1.6	1.18	4.51	2.67	1.23	0.433	0.357		n.a.
25	Median	0.00893542	146.024	0.063588	25.2565	152.508	0.00783566	0.00269254	7405.7	0.304584	48.9164	0.0362175	0.628841	0.0161702	10.036	141.72	0.42057	0.369397	0.039385	24389.9	46.9609	0.131189	2931.34	103.989	0.537267	7.52499	25.8871	1.93886	1677.25	0.387356	7.38421	7.53885	1526.18	0.00997235	0.235602	0.0292908	15.1264	0.0240809	0.0038865	0.00462962	0.411992	0.00895117	4.50855	22.4187	440920	25924		22418.7
	RSD	3.32	4.07	5.3	1.94	1.08	4.38	2.67	2.29	1.15	0.73	1.08	0.83	0.62	1.19	2.02	1.32	1.29	1.4	2.63	0.62	0.83	0.91	2.03	1.62	4.28	2.37	1.34	1.57	3.14	2.08	1.26	1.73	2.63	1.02	1.89	1.09	1.79	1.69	3.11	1.55	2.99	1.19	1.31	0.182	0.644		n.a.
26	Median	0.0162504	126.892	0.0893002	35.3412	186.765	0.00978339	0.00509751	6845.47	0.245032	15.8206	0.0800914	0.524711	0.077468	8.62233	177.445	0.197196	0.225816	0.03684	26210.8	11.6042	0.511233	2767.97	122.772	0.178987	14.1054	12.9198	4.43111	1214.67	1.00819	3.03993	64.545	1853.73	0.0190336	0.498359	0.0421503	31.5992	0.0242359	0.0233624	0.0056953	0.413812	0.00870528	2.98819	26.8039	454293	21049		26803.9
	RSD	3.12	2.46	5.43	3.24	1.15	3.19	3.41	2.69	2.44	2.25	3.75	1.87	2.2	2.03	1.24	2.22	2.14	1.02	2.07	2.21	2.2	1.33	0.99	1.95	4.29	3.18	2.83	2.83	3.17	1.07	1.54	1.58	4.17	1.73	2.31	1.19	0.83	2.23	0.65	1.78	2.13	2.07	1.17	0.048	0.331		n.a.
27	Median	0.00889352	167.392	0.056435	31.5348	140.143	0.0552296	0.00171361	8669.58	0.0466638	40.1845	0.158206	0.386861	1.09776	5.0352	91.691	0.325888	0.212584	0.04178	16944.4	22.9087	0.543366	2753.75	103.637	0.328926	6.39043	14.4485	1.87001	1913.41	0.42267	4.1022	284.413	1338.77	0.00971543	0.153346	0.0306193	29.2748	0.0153908	0.18362	0.00840444	0.575708	0.0102785	1.1744	23.124	456454	21225		23124
	RSD	1.96	3.11	5.71	3.97	1	5.19	5.58	2.03	4.16	3.23	4.17	1.76	4.03	1.23	1.28	0.77	0.7	1.66	3.18	0.58	3.62	1.02	0.914	2.81	2.45	1.99	1.5	2.57	2.13	1.44	1.1	1.64	4.77	1.94	2.23	0.98	1.39	1.55	4.24	3.098	4.81	2.71	1.26	0.238	0.571		n.a.
28	Median	0.00838592	135.266	0.0397602	16.3283	119.142	0.0246663	0.00306775	5964.69	0.22073	20.3652	0.10183	0.388567	2.66377	7.11427	93.0516	0.170604	0.131402	0.030195	26294.5	10.881	0.264803	3295.82	34.0384	0.29217	8.84279	5.55697	1.18299	1527.61	0.56856	1.67364	256.997	1385.89	0.0212797	0.139572	0.0457976	43.5203	0.0124908	0.0425275	0.00436661	0.323242	0.00828017	1.22363	22.0149	445019	21377		22014.9
	RSD	1.11	2.72	5.04	3.24	0.91	3.59	8.03	2.04	1.67	1.79	1.97	3.62	1.3	2.3	1.61	1.9	1.76	2.72	2.06	2.07	1.93	0.98	1.62	1.92	3.04	1.81	1.81	1.71	3.18	0.96	1.93	1.46	5.17	3.42	2.27	1.03	1.02	1.93	2.51	1.91	3.17	2.85	1.22	0.231	0.549		n.a.
29	Median	0.0169188	100.749	0.129617	24.2922	197.575	0.0550773	0.00804689	8178.55	0.501682	7.98226	0.237427	0.5098	1.6631	10.1482	136.932	0.163737	0.240708	0.08524	23389.9	10.4357	0.246837	3434.5	136.193	0.2336	8.84788	12.384	1.13753	1400.82	1.75688	3.04475	140.235	1516.39	0.0361497	0.36536	0.089128	64.2433	0.0201938	0.141513	0.00629218	0.511937	0.0140953	2.98686	26.3894	439244	22913		26389.4
	RSD	3.46	2.09	2.54	2.81	0.99	4.35	4.55	2.53	3.58	0.91	5.17	3.1	0.77	1.61	1.19	1.32	1.27	0.28	1.17	0.67	1.18	0.96	20.3	0.99	4.49	1.6	1.73	1.33	2.97	0.87	1.3	1.68	3.01	3.56	3.56	1.82	0.82	1.66	3.82	1.39	4.15	2.12	1.93	0.114	0.331		n.a.
30	Median	0.0101854	109.385	0.0532477	25.3857	81.7279	0.0149745	0.002898	7158.89	0.0435136	17.284	0.113335	0.339791	0.496896	9.22871	111.162	0.195805	0.167476	0.04635	19612.8	7.78393	1.57564	2125.7	380.977	0.840166	5.28125	4.86042	2.69835	2849.95	0.724015	1.38138	63.7805	1613.68	0.0130466	0.123413	0.0366543	17.5947	0.0149231	0.0385803	0.00488761	1.09129	0.0076663	0.868369	26.9306	453456	26920		26930.6
	RSD	3.25	3.01	2.53	4.9	0.64	2.84	3.13	1.69	0.87	0.56	1.43	1.35	0.41	0.39	0.93	1.67	2.24	1.45	30.05	0.69	0.97	0.51	0.93	0.93	3.54	2.56	0.98	1.96	1.85	2.63	0.96	0.87	3.24	2.33	3.79	1.45	1.68	0.93	0.96	1.21	1.03	1.99	2.01	0.302	0.359		n.a.
31	Median	0.0124487	170.296	0.0520943	19.0044	53.0606	0.0924106	0.0021508	4734.73	0.928425	14.5736	0.114104	0.353585	6.16569	10.4817	109.203	0.170982	0.124503	0.02675	29072.1	16.7601	5.66551	3010.53	86.6433	0.159096	56.2526	6.43953	1.13826	2484.46	0.250192	2.14391	418.574	2527.71	0.0110762	0.118254	0.0310589	11.9005	0.0300135	0.0963551	0.0741828	0.267954	0.00685195	0.416958	27.4527	449229	29086.5		27452.7
	RSD	1.77	2.58	6.67	3.14	1.86	3.19	4.71	2.73	2.66	2.82	1.26	1.17	0.81	0.9	1.12	1.99	2.62	3.5	3.92	2.97	3.81	0.72	1.389	1.29	3.69	0.86	1.07	2.06	1.95	1.08	2.13	2.51	4.42	1.97	4.98	1.13	1.21	1.38	3.07	3.16	5.24	2.52	1.39	0.31	0.151		n.a.
32	Median	0.0153336	119.359	0.0430264	28.507	120.977	0.0131082	0.00216037	5435.09	0.0904278	17.1949	0.329745	1.84787	0.275963	14.0617	119.038	0.207569	0.18384	0.02718	17670.4	13.4571	0.940241	6516.06	115.148	0.72958	10.4645	8.31911	26.7059	1877.55	0.394919	2.35487	56.8349	1692.4	0.0178078	0.205315	0.0306898	14.3829	0.0191258	0.0436603	0.00415008	0.372695	0.0079685	1.85298	22.4184	445904	28504		22418.4
	RSD	3.89	2.55	3.56	2.51	1.47	3.21	2.96	1.71	2.12	1.18	1.38	2.79	0.77	0.9	1.56	0.84	1.99	1.57	2.03	0.9	1.46	1.58	1.08	0.94	3.6	1.69	2.11	2.26	2.99	0.87	1.14	1.53	2.74	4.47	4.69	0.97	2.99	1.85	1.73	1.62	1.46	1.25	1.21	0.103	0.33		n.a.
33	Median	0.0105	219.935	0.0951158	33.5427	126.887	0.102006	0.0036683	8322.17	0.0652391	37.9277	0.432147	0.426353	0.275777	8.23099	141.466	0.355348	0.227643	0.04767	16162	20.898	1.04043	4280.5	380.572	0.170327	15.5783	12.8181	7.96289	1907.28	0.415148	3.79995	50.3069	1748.56	0.0171353	0.168383	0.0466676	19.2494	0.030141	0.0279547	0.0143776	0.956289	0.0130664	2.94701	25.2179	449271	24625		25217.9
	RSD	1.68	2.34	2.66	1.08	0.94	5.04	2.32	2.29	2.99	0.77	3.96	1.8	1.24	1.36	1.44	0.94	1.54	2.54	3	0.62	2.93	0.91	1.65	1.34	5.01	1.07	2.52	1.4	2.48	1.45	1.31	2.09	5.03	2.91	2.29	1.14	1.15	1.29	1.55	1.35	2.21	1.54	0.98	0.527	0.732		n.a.
34	Median	0.0144235	212.498	0.0567131	32.1042	252.62	0.0277561	0.00442564	8381.4	0.054998	36.6092	0.0832243	0.376931	2.36539	6.30811	107.508	0.384537	0.323059	0.05281	27613.5	17.2379	0.495858	2787.09	112.516	0.906124	7.17042	14.0668	1.88892	3740.12	0.388863	3.64723	516.938	1640.17	0.0189457	0.198647	0.0504165	25.4402	0.0238917	0.271234	0.0129883	1.67428	0.0122074	2.83289	22.5802	433781	20273		22580.2
	RSD	1.58	2.84	3.73	2.67	1.18	3.76	3.06	1.12	0.93	0.82	1.83	1.89	2.51	1.06	1.41	1.11	1.9	1.43	1.94	1.63	3.11	0.99	1.1	1.29	2.96	1.69	1.07	2.71	1.94	1.27	1.76	0.98	3.31	3.41	4.43	1.5	1.27	1.51	2.42	1.68	2.75	2.34	1.18	0.291	0.162		n.a.
35	Median	0.0153123	234.66	0.171725	27.353	181.931	0.0453189	0.00955879	9794.5	0.378515	28.7708	0.0731861	0.58569	0.0353147	13.1614	198.893	0.382444	0.423211	0.081565	28562.6	23.6444	7.74863	2600.43	162.527	0.179938	19.3985	24.5317	36.9321	2681.63	0.858912	6.10649	18.9489	1920.8	0.018738	0.453946	0.0539973	23.9523	0.0336781	0.0164865	0.00538049	0.535319	0.0100981	3.19808	39.6675	428968	36254.5		39667.5
	RSD	2.9	1.97	1.32	3.35	1.57	4.35	2.41	2.51	1.36	1.23	2.03	2	0.61	1.42	1.98	1.33	1.31	2.5	2.46	1.21	1.86	0.6	1.23	1.64	2.73	1.17	0.84	1.68	3.38	1.57	1.27	1.43	3.23	2.26	4.65	1.61	1.16	2.19	2.77	1.33	2.66	1.63	1.31	0.076	0.55		n.a.
