# Supplementary material for: Which trace elements are accumulated in fronds of the Athyrium filix-femina fern? a study from the Czech Republic
Source: Environ Monit Assess. 2025 Jun 24;197(7):801. doi: 10.1007/s10661-025-14201-4 (PMC12187792; doi:10.1007/s10661-025-14201-4)
Supplement: Supplementary file 3 — Supplementary file3 (XLSX 105 KB) [file 10661_2025_14201_MOESM3_ESM.xlsx]

## Sheet: fern
	Elements contents in fern fronds (mg/kg d.w.; C and N in %, Ce/Ce* dimensionless)																																																Explaining variables:
	Ag	Al	As	B	Ba	Be	Bi	Ca	Cd	Ce	Co	Cr	Cs	Cu	Fe	Ga	Ge	Hg	K	La	Li	Mg	Mn	Mo	Na	Nd	Ni	P	Pb	Pr	Rb	S	Sb	Se	Si (XRF)	Sn	Sr	Th	Tl	U	V	W	Y	Zn	C	N	Ce/Ce*
1	0.0122449	69.343	0.0315805	23.1657	157.708	0.0247553	0.00465126	5237.14	0.771633	17.2113	0.0840202	0.488421	0.0991696	8.64575	97.6928	0.152045	0.165047	0.02623	26171.9	19.2774	0.087574	3681.73	63.1511	0.203061	73.3299	7.98455	2.40104	1531.78	0.298122	2.42529	74.9273	1991.3	0.0458676	0.114343	6083.93	0.0764572	20.4811	0.00737933	0.0175667	0.0156514	0.203474	0.0108291	2.12379	29.6799	44.8706	2.5889	0.731932
2	0.015308	92.8983	0.0515233	23.2166	160.98	0.0297332	0.00709463	5262.47	0.506465	9.46811	0.181053	0.443198	2.57914	8.15416	105.252	0.135116	0.22492	0.02963	28124.6	15.5432	0.695879	2851.55	59.7452	0.37525	39.2896	10.1425	5.94452	1299.61	0.643675	2.65881	124.41	1656.71	0.0543169	0.13909	5744.02	0.0978963	16.1092	0.00912281	0.121667	0.00343968	0.485734	0.0151815	1.57057	27.8098	45.2379	2.20405	0.418382
3	0.0199672	259.906	0.119268	26.3709	165.553	0.0140269	0.00645338	8816.58	0.263554	29.9583	0.0897944	0.394434	0.357631	6.6757	112.497	0.335519	0.488268	0.055305	19729.1	72.3617	0.0771032	3357.14	107.993	0.402486	10.3152	35.4077	3.83407	1229.65	2.78026	8.50734	97.6115	1977.15	0.0328346	0.105908	11877.8	0.111455	35.4445	0.00690825	0.0502273	0.00342813	0.457813	0.0163872	35.0806	23.8277	44.4127	2.6506	0.453925
4	0.0213198	88.8358	0.0388493	25.3383	115.976	0.00406627	0.00290469	5451.41	0.222238	27.858	0.0392584	0.401016	7.7542	7.46888	102.065	0.229505	0.275576	0.027455	25631.9	18.8493	0.1745	4026.64	67.4165	0.599023	29.1662	8.22449	1.24477	2927.29	0.49035	2.5438	261.103	1900.25	0.015311	0.0915335	8105.58	0.0689962	17.0869	0.00721517	0.138178	0.00671163	0.427014	0.0170405	1.3632	28.9198	44.3879	2.56235	1.10661
5	0.0103071	50.3495	0.0242522	25.8626	81.7653	0.00865474	0.00191901	5295.52	0.0818345	22.61	0.183569	0.339094	0.0961431	7.42213	72.0061	0.181498	0.140155	0.021435	26757.3	16.9038	0.875831	2091.07	101.674	0.130469	21.7474	5.85786	1.44205	1996.97	0.21221	2.04694	71.3238	1914.64	0.0118699	0.0675834	5732.77	0.0428473	9.66956	0.00315252	0.0226241	0.00201782	0.190229	0.00659556	0.410432	23.0725	45.4083	2.7138	1.03021
6	0.014743	60.1192	0.0323339	23.5869	58.5607	0.00766903	0.00196065	5313.22	0.1004	20.3733	0.0686366	0.307157	0.397015	7.33323	81.4956	0.161921	0.0855642	0.031195	23058.1	20.7723	0.0916091	2022.7	246.276	0.381773	55.1034	2.94621	1.1138	1917.3	0.278825	1.31782	88.3745	1810.95	0.0123411	0.0656065	4999.05	0.0416499	55.1281	0.00614541	0.0609423	0.0020565	0.363455	0.00670512	0.206833	28.1797	46.427	2.77915	1.09897
7	0.0142356	129.469	0.0478933	21.5097	104.482	0.0911303	0.0248931	5542.42	0.38153	13.2266	0.334191	0.421496	19.9645	9.58275	123.771	0.146717	0.176998	0.02614	19556.2	11.6638	0.115514	4793.59	95.2136	0.126229	17.7939	6.62642	14.1316	2128.28	0.392501	1.80264	157.459	2011.22	0.0169338	0.100923	7474	0.0562735	23.1	0.0142749	0.0604707	0.0029208	0.420562	0.00995366	1.23023	23.982	45.3692	2.9445	0.839396
8	0.0145236	78.0068	0.0414776	24.1819	96.6181	0.0608133	0.00687071	5497.45	0.439644	17.962	0.0635722	0.345039	3.55765	9.75075	102.82	0.190935	0.235695	0.023165	24557.9	18.4728	0.120865	2485.64	92.6885	0.206471	17.1149	10.2365	2.82822	2179	0.386914	2.78617	321.393	2070.55	0.00898734	0.0342343	4684.81	0.0399113	15.1657	0.00583192	0.138892	0.0100154	0.423067	0.00578799	8.0029	32.3266	46.2454	3.11915	0.748495
9	0.103416	257.808	0.165938	33.3191	248.582	0.00709848	0.00590779	9439.03	0.179526	30.9103	0.142278	0.525243	0.415373	9.02358	143.375	0.318254	0.419511	0.110225	22585	43.9514	0.12193	2858.73	161.149	0.109411	19.5981	30.7324	3.5892	1957.88	1.25586	7.84268	82.5364	1733.44	0.0230763	0.214929	12537.2	0.0768993	27.7522	0.0192655	0.587786	0.0138182	0.376545	0.025782	9.75971	31.4389	43.0053	2.516	0.463351
10	0.0175241	169.881	0.0834727	30.8302	72.5603	0.0148485	0.00606882	7273.19	0.0644201	19.0729	0.0550205	0.439359	0.415058	7.82443	142.567	0.183824	0.245453	0.110075	14831.3	25.2178	0.126595	3736.32	188.376	0.11622	9.88988	9.27232	1.20723	1865.62	1.62148	2.95474	108.392	1698.43	0.0337876	0.06983	9824.38	0.105015	58.9143	0.0125635	0.0800786	0.00460133	0.465809	0.012011	1.32582	28.4555	46.4186	2.8385	0.617555
11	0.00996374	122.924	0.0715751	25.7633	56.4405	0.0284603	0.00145431	5311.7	0.153426	19.6549	0.0943188	0.37538	0.445895	9.54596	115.135	0.210118	0.189556	0.03577	32591.8	15.2754	0.610578	2304.54	91.0433	0.0977477	203.33	8.21405	1.73096	1811.66	0.17143	2.43531	77.9831	2039.12	0.0100859	0.15949	10398.9	0.0411105	24.3727	0.0281149	0.0403579	0.0229123	0.326694	0.0121926	1.47624	21.5226	44.3896	2.77605	0.847055
12	0.011272	129.451	0.144092	25.1753	91.1939	0.0337542	0.0014948	4259.92	0.830999	7.47696	0.251728	0.492007	2.59033	6.56096	102.363	0.117289	0.133888	0.02465	25417.9	4.21699	0.502454	2469.73	931.48	1.27466	15.1382	1.88321	2.41941	1368.25	0.998649	0.589851	47.7942	1707.86	0.0396288	0.0977554	2972.64	0.0605889	16.2573	0.0144634	0.0238826	0.00714441	1.35042	0.0195509	0.257236	56.6677	45.9817	2.208	1.27378
13	0.00948587	99.8399	0.0577931	22.7172	98.595	0.251106	0.0018237	6248.03	0.281094	13.3465	0.206068	0.320804	0.912646	9.04861	104.841	0.153515	0.153831	0.03524	23762.1	9.71568	0.383991	3135.62	149.225	0.20799	23.5264	5.8633	1.5003	2440.35	0.2295	1.64249	243.107	1912.89	0.0199297	0.102862	4721.58	0.0441983	31.974	0.00794557	0.125082	0.0916622	0.206136	0.0103053	2.24073	27.4538	45.657	2.5375	0.907983
14	0.0248555	210.155	0.1338	37.276	134.604	0.0109164	0.00398383	10763.4	0.150108	12.6417	0.123911	0.808906	0.124762	8.97132	214.634	0.213834	0.208485	0.10381	15399	11.8203	0.344222	4683.61	94.0529	0.260302	265.562	6.90549	0.744279	1790.01	0.717592	1.88285	20.6342	2351.99	0.06243	0.361457	10698.9	0.121682	53.2885	0.039122	0.0251225	0.0149809	0.98218	0.0273501	1.87952	28.8922	43.9198	2.42455	0.768334
15	0.0138977	130.35	0.242446	22.8722	86.8574	0.302213	0.000820524	4678.51	0.16343	23.2486	0.832613	0.527605	5.32281	11.1507	116.133	0.231545	0.180727	0.02274	29832.5	15.6066	0.842806	2863.6	99.4559	0.933003	148.152	5.79614	3.9366	2151.03	0.377732	1.98607	292.054	1852.2	0.0320907	0.331853	5296.35	0.0654824	27.9191	0.0135527	0.159876	0.0212609	1.17577	0.00883282	0.617907	19.7288	44.7042	2.73005	1.07115
16	0.021048	170.456	0.0901894	26.7322	59.7519	0.0163779	0.00428886	4574.65	0.289961	16.9616	0.388106	0.495881	0.251262	15.2951	175.407	0.23383	0.182951	0.03123	22440.7	11.0298	3.89779	3968.8	103.054	0.19297	38.4124	7.91879	10.4659	3540.89	0.395278	2.19422	47.2128	2293.27	0.0256986	0.259615	7677.51	0.0455787	14.1049	0.0301329	0.0260115	0.00497083	0.540181	0.00267305	1.5565	29.8485	45.3529	3.2733	0.872648
17	0.0108856	68.4553	0.0719716	23.0728	109.715	0.0170886	0.00197852	6135.11	0.289745	11.7567	0.129735	0.37386	0.230194	7.99377	88.8476	0.168425	0.228735	0.028335	28280.1	9.67207	0.466479	3009.6	98.0801	0.149144	134.783	11.9938	1.9049	1931.62	0.281786	2.87505	55.0744	1651.18	0.017009	0.313916	7741.17	0.0375726	42.253	0.00677551	0.0383507	0.00501323	0.42523	0.00373521	4.02846	23.3402	44.9362	2.70425	0.52949
18	0.0103868	143.64	0.110237	22.5512	173.659	0.0177943	0.00155233	6360.49	1.63257	13.6919	0.0702159	0.344375	0.16642	13.2658	106.348	0.164834	0.196934	0.02574	27085	11.5564	0.603217	2797.9	56.0072	1.65022	23.844	7.3981	9.16897	2210.81	0.309412	1.94667	31.4068	1968.07	0.0194504	0.320658	7345.52	0.043661	30.6673	0.00910169	0.00863936	0.681389	0.985491	0.0113721	3.26839	55.1374	44.6044	2.94095	0.83624
19	0.0108451	199.134	0.119782	31.313	170.109	0.0541394	0.000538063	7830.88	0.52253	23.274	0.252524	0.405088	0.371528	8.32217	115.918	0.218281	0.159272	0.06354	20861.8	13.7485	0.425422	2645.62	90.0164	0.486954	137.488	7.44647	4.20098	1325.84	0.664778	2.32794	83.8702	1696.51	0.0195519	0.0678883	10023.6	0.0500025	42.4759	0.0112126	0.122498	0.0162536	0.516651	0.00786345	0.973742	22.5584	44.8469	2.48555	0.999893
20	0.0176391	119.05	0.102766	32.5638	160.077	0.00602953	0.00669379	9890.17	0.632623	1.52577	0.0472681	0.693837	0.120598	10.6494	299.67	0.0837123	0.105373	0.05676	20924.7	1.61858	0.233648	3850.19	80.2967	0.368659	21.0066	1.74608	2.15129	1507.87	2.29802	0.387709	25.2136	2136.46	0.0332049	0.0986011	10208.1	0.0686396	46.2626	0.0167956	0.029163	0.0067583	0.427079	0.0229468	0.995172	35.3791	44.5363	2.46565	0.556342
21	0.01197	141.725	0.0854819	76.9844	109.906	0.0119291	0.00395623	6425.86	0.306109	17.8656	0.104001	0.480636	0.0937829	11.2451	171.388	0.222307	0.2441	0.04852	21138.4	13.0041	0.456605	3191.48	110.244	0.252514	25.6873	9.6623	7.5645	2842.64	0.664041	2.60422	26.0699	1938.93	0.0240402	0.219008	5642.71	0.0483451	32.78	0.0313996	0.011397	0.0122965	0.427331	0.0124392	1.63169	25.0083	46.5741	2.91115	0.789572
22	0.0103972	146.021	0.0808438	25.7871	196.215	0.0426019	0.0032119	6244.54	0.112668	41.2345	0.157158	0.574025	0.192262	8.30027	118.931	0.336207	0.207975	0.043035	17956.9	21.6357	0.382735	4114.91	166.946	0.190832	49.5432	12.6029	6.98298	1455.52	0.730336	3.91849	47.8208	1974.07	0.0144734	0.171313	8903.79	0.0409284	29.074	0.0191632	0.0449695	0.00720458	0.322255	0.011777	0.874925	25.2155	45.3258	2.3249	1.05091
23	0.0251124	87.3535	0.0502162	21.436	140.555	0.012262	0.00193164	6070.56	0.308416	28.9934	0.244024	0.345139	3.54619	9.26572	92.6591	0.237422	0.157107	0.033725	27152.1	18.3464	0.209695	2752.92	57.0094	0.181056	17.7939	7.58728	2.62851	2632.63	0.313086	2.46438	508.59	1482.99	0.0225544	0.265309	6711.48	0.0322515	23.2475	0.0156747	0.139947	0.00709002	0.295762	0.00567169	0.280581	24.8678	44.6849	2.2061	1.13394
24	0.0187746	73.4726	0.0746473	22.4256	305.663	0.00404239	0.00183622	6727.96	0.297322	29.5965	0.0844636	0.38756	0.514046	9.62258	110.721	0.265864	0.258268	0.055145	14454.6	21.9273	0.11391	5938.32	61.3797	0.141463	77.2923	17.1733	5.19277	1102.22	0.262521	4.2477	68.6219	1594.43	0.0227642	0.220418	7330.69	0.044012	15.0803	0.0141042	0.0365679	0.00303008	1.07993	0.0061115	6.90442	22.2635	45.5763	2.0223	0.881694
25	0.00893542	146.024	0.063588	25.2565	152.508	0.00783566	0.00269254	7405.7	0.304584	48.9164	0.0362175	0.628841	0.0161702	10.036	141.72	0.42057	0.369397	0.039385	24389.9	46.9609	0.131189	2931.34	103.989	0.537267	7.52499	25.8871	1.93886	1677.25	0.387356	7.38421	7.53885	1526.18	0.00997235	0.235602	11704.5	0.0292908	15.1264	0.0240809	0.0038865	0.00462962	0.411992	0.00895117	4.50855	22.4187	44.0919	2.5924	0.724107
26	0.0162504	126.892	0.0893002	35.3412	186.765	0.00978339	0.00509751	6845.47	0.245032	15.8206	0.0800914	0.524711	0.077468	8.62233	177.445	0.197196	0.225816	0.03684	26210.8	11.6042	0.511233	2767.97	122.772	0.178987	14.1054	12.9198	4.43111	1214.67	1.00819	3.03993	64.545	1853.73	0.0190336	0.498359	9028.82	0.0421503	31.5992	0.0242359	0.0233624	0.0056953	0.413812	0.00870528	2.98819	26.8039	45.4293	2.1049	0.685366
27	0.00889352	167.392	0.056435	31.5348	140.143	0.0552296	0.00171361	8669.58	0.0466638	40.1845	0.158206	0.386861	1.09776	5.0352	91.691	0.325888	0.212584	0.04178	16944.4	22.9087	0.543366	2753.75	103.637	0.328926	6.39043	14.4485	1.87001	1913.41	0.42267	4.1022	284.413	1338.77	0.00971543	0.153346	9622.26	0.0306193	29.2748	0.0153908	0.18362	0.00840444	0.575708	0.0102785	1.1744	23.124	45.6454	2.1225	1.08999
28	0.00838592	135.266	0.0397602	16.3283	119.142	0.0246663	0.00306775	5964.69	0.22073	20.3652	0.10183	0.388567	2.66377	7.11427	93.0516	0.170604	0.131402	0.030195	26294.5	10.881	0.264803	3295.82	34.0384	0.29217	8.84279	5.55697	1.18299	1527.61	0.56856	1.67364	256.997	1385.89	0.0212797	0.139572	7861.97	0.0457976	43.5203	0.0124908	0.0425275	0.00436661	0.323242	0.00828017	1.22363	22.0149	44.5019	2.1377	1.27447
29	0.0169188	100.749	0.129617	24.2922	197.575	0.0550773	0.00804689	8178.55	0.501682	7.98226	0.237427	0.5098	1.6631	10.1482	136.932	0.163737	0.240708	0.08524	23389.9	10.4357	0.246837	3434.5	136.193	0.2336	8.84788	12.384	1.13753	1400.82	1.75688	3.04475	140.235	1516.39	0.0361497	0.36536	8594.09	0.089128	64.2433	0.0201938	0.141513	0.00629218	0.511937	0.0140953	2.98686	26.3894	43.9244	2.2913	0.331812
30	0.0101854	109.385	0.0532477	25.3857	81.7279	0.0149745	0.002898	7158.89	0.0435136	17.284	0.113335	0.339791	0.496896	9.22871	111.162	0.195805	0.167476	0.04635	19612.8	7.78393	1.57564	2125.7	380.977	0.840166	5.28125	4.86042	2.69835	2849.95	0.724015	1.38138	63.7805	1613.68	0.0130466	0.123413	12067.5	0.0366543	17.5947	0.0149231	0.0385803	0.00488761	1.09129	0.0076663	0.868369	26.9306	45.3456	2.692	1.38386
31	0.0124487	170.296	0.0520943	19.0044	53.0606	0.0924106	0.0021508	4734.73	0.928425	14.5736	0.114104	0.353585	6.16569	10.4817	109.203	0.170982	0.124503	0.02675	29072.1	16.7601	5.66551	3010.53	86.6433	0.159096	56.2526	6.43953	1.13826	2484.46	0.250192	2.14391	418.574	2527.71	0.0110762	0.118254	6539.86	0.0310589	11.9005	0.0300135	0.0963551	0.0741828	0.267954	0.00685195	0.416958	27.4527	44.9229	2.90865	0.644219
32	0.0153336	119.359	0.0430264	28.507	120.977	0.0131082	0.00216037	5435.09	0.0904278	17.1949	0.329745	1.84787	0.275963	14.0617	119.038	0.207569	0.18384	0.02718	17670.4	13.4571	0.940241	6516.06	115.148	0.72958	10.4645	8.31911	26.7059	1877.55	0.394919	2.35487	56.8349	1692.4	0.0178078	0.205315	13344.2	0.0306898	14.3829	0.0191258	0.0436603	0.00415008	0.372695	0.0079685	1.85298	22.4184	44.5904	2.8504	0.806144
33	0.0105	219.935	0.0951158	33.5427	126.887	0.102006	0.0036683	8322.17	0.0652391	37.9277	0.432147	0.426353	0.275777	8.23099	141.466	0.355348	0.227643	0.04767	16162	20.898	1.04043	4280.5	380.572	0.170327	15.5783	12.8181	7.96289	1907.28	0.415148	3.79995	50.3069	1748.56	0.0171353	0.168383	8914.74	0.0466676	19.2494	0.030141	0.0279547	0.0143776	0.956289	0.0130664	2.94701	25.2179	44.9271	2.4625	1.05089
34	0.0144235	212.498	0.0567131	32.1042	252.62	0.0277561	0.00442564	8381.4	0.054998	36.6092	0.0832243	0.376931	2.36539	6.30811	107.508	0.384537	0.323059	0.05281	27613.5	17.2379	0.495858	2787.09	112.516	0.906124	7.17042	14.0668	1.88892	3740.12	0.388863	3.64723	516.938	1640.17	0.0189457	0.198647	9917.43	0.0504165	25.4402	0.0238917	0.271234	0.0129883	1.67428	0.0122074	2.83289	22.5802	43.3781	2.0273	1.20309
35	0.0153123	234.66	0.171725	27.353	181.931	0.0453189	0.00955879	9794.5	0.378515	28.7708	0.0731861	0.58569	0.0353147	13.1614	198.893	0.382444	0.423211	0.081565	28562.6	23.6444	7.74863	2600.43	162.527	0.179938	19.3985	24.5317	36.9321	2681.63	0.858912	6.10649	18.9489	1920.8	0.018738	0.453946	13174.3	0.0539973	23.9523	0.0336781	0.0164865	0.00538049	0.535319	0.0100981	3.19808	39.6675	42.8968	3.62545	0.540696
[truncated: 5 more columns]

## Sheet: humus
Elements contents in humus (mg/kg d.w.; Si, C and N in %)
	Ag	Al	As	Ba	Be	Bi	Ca	Cd	Ce	Co	Cr	Cs	Cu	Fe	Ga	Ge	Hg	K	La	Li	Mg	Mn	Mo	Na	Nd	Ni	Pb	Pr	Rb	S	Sb	Se	Si (%)	Sn	Sr	Th	Tl	U	V	W	Y	Zn	C (%)	N (%)
1	0.604447	11660.1	13.7874	126.598	0.411574	0.828094	1371.61	0.301101	15.3952	2.77139	28.6179	2.11526	36.7027	9755	6.68678	4.43808	0.48378	2124.41	7.48276	6.77936	837.724	131.052	2.58848	530.274	6.59646	11.5375	122.217	1.77542	14.5853	2434.32	3.99259	3.08918	5.33438	7.88749	22.9709	2.2749	0.603634	1.35783	31.6738	3.76224	3.85735	46.5627	43.0585	1.76225
2	0.647638	22473.1	28.3323	174.432	1.49141	1.60925	2153.58	0.70048	27.1888	7.70672	54.6048	4.71657	172.564	14935	16.9924	9.9782	0.76419	3072.68	13.5353	17.3561	1291.82	115.963	3.98904	719.975	11.7416	27.7918	218.059	3.2196	25.1437	3084.96	8.39707	6.80737	4.78545	27.9185	40.3097	3.48447	0.673233	2.0528	69.0192	5.48118	6.73902	109.562	41.5895	1.95535
3	0.604284	10089	9.58355	77.9834	0.415929	0.785564	2154.4	0.599041	11.6606	2.615	20.3378	2.05636	28.6299	5885.56	5.8543	3.47838	0.56449	2090.17	5.96328	5.47468	719.225	120.162	2.03922	619.814	4.95903	11.413	119.947	1.38801	13.8616	2439.63	3.5361	2.8985	3.29906	6.06902	17.2927	1.55842	0.309997	1.03978	24.6837	2.10885	3.55048	54.1004	45.3985	1.9897
4	0.764912	29140.8	16.0754	206.113	0.910771	1.22751	5043.08	0.572642	29.0364	4.04031	25.7004	7.07043	71.432	11973.3	9.42883	6.10804	0.56212	7229.93	14.8191	22.0813	2421.12	139.418	2.3338	2271.88	12.0679	15.336	164.247	3.33669	43.1464	2588.65	6.34728	2.96395	9.18334	19.0797	58.8614	4.2723	0.744153	1.94083	32.9583	3.28821	6.37822	86.5978	34.6085	1.826
5	0.178531	7856.44	12.9582	71.1589	0.283455	0.338456	1816.35	0.463217	12.999	2.0103	14.988	1.61844	15.5592	4711.93	4.42731	3.00499	0.30193	1493.4	6.70807	5.8258	519.553	47.7834	1.40304	348.527	5.19127	8.77603	57.6691	1.45277	10.427	2304.44	2.07915	1.96653	4.06069	3.28562	22.2024	1.4294	0.230265	0.711826	22.8967	1.97481	3.57354	53.463	44.495	1.53615
6	0.328673	19004.5	11.5028	205.266	1.03453	0.702596	5144.52	0.633473	21.4776	6.19497	37.366	3.88412	125.285	10717	10.4944	6.63519	0.53679	3105.42	11.6766	15.2192	1252.27	1262.68	2.48624	621.422	9.09109	20.5487	96.5109	2.55244	22.0512	2873.5	3.23871	3.95397	5.41425	16.9755	83.4168	2.64399	0.445293	1.47052	52.9505	3.13533	4.94726	99.6049	40.57	2.0846
7	0.295526	14625	12.8085	105.669	0.550664	0.879525	2050.6	0.352294	15.0091	3.64993	28.2972	5.49581	26.9788	8524.68	6.98363	4.41874	0.60946	3010.87	7.61021	8.82996	1092.4	143.839	2.31603	897.289	6.37066	14.92	161.767	1.72907	19.8748	2509.66	4.01301	2.95619	4.60437	7.27733	25.1195	1.95209	0.346925	1.27281	31.3219	2.51235	4.39013	71.7315	42.9125	1.86855
8	0.645246	21219.5	11.1264	110.553	0.679048	0.834651	1607.68	0.359724	12.6079	2.01477	19.8332	4.23284	19.6689	7531.34	7.31513	3.44404	0.47945	8895.29	6.29438	8.04929	934.633	95.1949	1.73133	3848.95	5.36336	10.8467	146.08	1.45462	56.8652	2115.5	3.74726	2.00102	9.18877	8.56057	23.4834	3.38853	0.595343	1.86144	21.353	2.62757	4.63459	60.5438	36.295	1.8318
9	0.828312	10688.8	9.99053	211.082	0.244896	0.735211	2353.92	0.549258	11.0023	3.16465	20.1961	1.8694	23.1461	7526.66	4.13995	2.34504	0.665	2559.64	5.46727	5.99512	977.136	117.761	1.67944	798.42	4.81149	12.5382	156.065	1.30657	13.7063	2512.94	3.05489	1.41252	4.64861	4.89268	22.1846	1.70122	0.579701	0.902553	19.8804	13.8497	3.21325	77.5902	43.188	2.2321
10	0.196204	18138.1	9.38566	311.322	0.572039	0.500211	5458.8	0.525795	14.1407	2.12041	19.4279	1.90112	22.5745	7755.24	5.88178	2.56998	0.42009	5350.15	6.29642	7.09244	1155.92	628.134	1.2872	3059.01	5.12164	9.96809	101.96	1.42625	23.9763	2030.78	2.39701	1.33378	1.80647	4.21979	62.2229	1.84984	0.32634	0.86937	23.5523	2.45247	3.25898	74.8203	37.8925	1.53725
11	0.275423	32366.8	15.977	376.752	1.39911	0.529488	11060.4	0.471967	35.3923	6.60272	63.3295	5.2205	15.6194	15992	9.99877	4.3531	0.39896	7766.83	18.8374	18.4218	6798.43	542.404	1.01622	7465.13	15.1451	16.1313	56.803	4.25915	56.5347	2045.79	1.28946	1.30019	10.9771	6.3741	127.488	7.57092	0.473545	1.86721	51.5373	4.18133	7.23041	61.5029	28.4475	1.08675
12	0.308842	26317.8	25.3403	193.911	1.85193	0.811282	3722.22	1.1419	23.5465	6.4282	67.3751	8.24997	45.21	12789.6	11.6132	9.0466	0.62887	3900.73	11.9129	23.1189	1197.71	394.783	5.21153	585.466	10.5687	29.5024	129.409	2.89843	25.0109	2513.39	6.31792	3.48984	5.86828	7.77537	38.0317	4.43895	0.712302	2.51379	57.8357	6.17696	8.3938	146.477	41.11	1.58975
13	0.193899	11134.3	8.14868	81.3947	0.956122	0.513304	5375.93	0.710255	11.3518	2.12381	15.1903	2.21895	17.2939	5405.75	4.78563	2.5042	0.50155	2987.54	5.75846	9.32207	751.256	281.681	1.19903	1107.49	4.92081	7.2645	88.8562	1.36077	29.9925	2776.02	2.52225	1.63147	3.2098	5.14956	37.9624	1.66944	0.357912	1.17071	24.4661	2.54521	2.57451	81.7974	46.4075	1.91095
14	0.266825	21922.5	13.7176	240.362	0.694934	0.383116	10118.5	0.927475	29.0053	5.58287	25.6709	3.11684	18.0503	12167.2	6.53508	3.38762	0.36638	7647.97	14.5775	12.1364	2655.77	3212.16	1.68884	3188.65	12.9047	15.9969	70.2679	3.51024	35.1468	2084.79	3.06133	1.03864	10.3308	3.63308	49.9392	4.71457	0.49038	1.52901	38.0004	2.00967	6.96634	95.9515	31.6565	1.77755
15	0.213549	12359	12.2676	103.872	1.14207	0.550581	2640.74	0.420686	16.421	3.99759	23.7184	3.70056	19.1813	6804.91	5.53252	3.09084	0.46716	2757.38	7.92963	7.51715	811.446	189.608	1.44238	1132.19	6.44701	12.2679	99.3065	1.81627	22.767	2320.45	3.02229	1.96779	4.47366	5.22177	29.9008	2.52537	0.349133	1.27906	28.0773	1.71713	4.01977	61.9634	43.45	1.5854
16	0.2736	15329.7	11.6674	136.964	0.395963	0.438858	3853.51	0.658174	15.9214	3.43921	20.4264	2.85862	25.7479	7538.11	5.14567	3.2549	0.35488	4401.35	8.01919	8.48078	1197.55	188.776	1.35474	1820.12	6.93525	13.438	91.2735	1.91651	27.391	2346.3	2.32622	1.34923	5.76178	4.38149	32.4269	2.5149	0.290037	1.08612	29.6483	1.7492	3.88117	84.6358	41.1135	1.7349
17	0.357535	8979.93	4.94259	102.08	0.453851	0.448075	4248.38	0.285312	8.10414	2.14636	14.7368	1.15715	14.5864	5211.28	3.39934	1.89327	0.47927	2556.63	4.04877	4.82833	1233.58	304.776	1.06113	1048.23	3.63238	7.96457	99.1363	0.97446	14.2637	2490.66	2.26593	1.34	4.42762	4.74771	30.528	1.14491	0.20255	0.867982	19.1707	1.44763	2.1361	52.3699	43.719	1.7181
18	0.245859	12177.4	8.04792	121.747	0.591709	0.481441	4205.73	0.44774	14.998	2.51592	17.4413	1.51665	12.7113	7627.59	4.40506	2.11033	0.46878	2936.26	7.56416	7.26786	1277.44	265.731	1.1561	709.598	6.5851	8.86845	102.382	1.80354	15.2531	2429.59	2.58762	1.37928	3.59234	4.53571	36.9373	2.35935	0.208079	8.1276	24.2257	2.35997	3.03635	52.6236	44.662	1.59725
19	0.356381	12904.4	12.4226	104.166	0.300589	0.50611	1646.78	0.440294	16.08	2.41693	19.8275	2.04006	17.9306	6292.47	5.05273	2.88245	0.39998	3517.61	8.07949	6.02319	751.632	94.1194	1.55824	1280.65	6.82709	10.3108	87.5756	1.89538	19.2793	2152.44	2.3925	1.76797	5.15591	4.54284	21.2412	2.33071	0.28834	0.976274	23.0002	1.41385	4.08421	43.7305	41.37	1.7047
20	0.466465	13742.8	13.7331	180.035	0.424263	0.952563	3845.77	2.07525	13.7682	2.91234	31.5685	3.20929	35.6126	20393	5.21545	3.89715	0.46494	3206.62	6.93489	9.70134	1048.24	369.452	2.13473	742.995	5.77773	14.6637	196.945	1.5968	17.0704	2429.95	4.07619	1.83257	4.81699	7.59675	31.3022	2.29507	0.498714	1.22028	25.0703	2.47718	3.91271	215.969	41.82	1.78305
21	0.203572	11047.9	11.1354	117.235	0.644785	0.404103	4762.34	0.822568	11.5023	4.36154	28.517	1.92743	50.0602	6878.74	5.26209	3.69375	0.37947	2962.67	5.74302	6.1282	986.274	908.186	1.16681	850.126	4.88793	20.4065	74.8282	1.34457	14.0414	2400.54	3.26857	1.57393	4.05298	7.11883	32.2214	1.77887	0.313221	0.92285	26.907	2.41027	3.4682	65.9196	43.665	1.65045
22	0.259616	11064.7	5.47521	136.099	0.344809	0.449844	3846.53	0.648128	10.3729	2.8139	20.3586	1.46805	17.5004	5260.39	4.50183	2.71171	0.40957	2897.51	5.15839	6.07909	922.866	1211.17	1.11082	959.968	4.42129	12.6606	75.3776	1.21681	14.5371	2191.14	2.06612	1.36327	4.59907	3.23403	33.6789	1.59169	0.265655	0.76602	20.5596	1.46581	2.898	63.8086	41.9955	1.7768
23	0.274679	23424	14.3671	330.487	1.27038	0.591375	7877.53	0.552809	19.3499	5.78807	35.6175	5.3658	21.3187	13712.2	8.45096	3.71048	0.51989	6773.08	9.00007	9.14369	3748.99	344.816	1.60962	4156.44	8.62871	16.5535	129.623	2.26061	49.4185	2116.95	4.33194	1.68616	7.22213	6.68409	112.193	4.06698	0.654761	1.78868	52.0261	2.54695	5.26065	80.8783	37.9015	1.51425
24	0.26645	24278.6	9.70819	308.553	0.450132	0.25359	13510.8	0.494549	15.2321	7.28298	32.4746	1.28666	24.1262	18306.9	6.54731	2.60194	0.32417	4424.79	7.46507	8.29984	6865.67	1267.61	1.30706	4756.39	7.08687	15.7981	52.7823	1.88262	22.3404	1874.61	2.20793	0.657995	10.3923	2.574	49.1434	2.19064	0.295287	1.00814	72.5161	0.765598	7.23113	73.3142	31.5115	1.25815
25	0.186134	19671	17.7504	180.622	0.588591	0.330357	8630.65	0.635744	18.6095	4.52742	25.7342	1.55722	29.1873	14568.5	5.98219	2.99265	0.30618	7314.23	9.2179	8.06523	3498.42	527.85	3.35985	2000.34	8.27282	18.9977	61.4257	2.23176	31.95	2288.49	1.95947	1.01215	6.14149	3.59313	37.6841	2.9112	0.267143	1.19632	45.828	1.19808	5.92849	140.781	37.5235	1.51
26	0.220162	11344	8.56834	172.732	0.352052	0.513345	3754.66	0.850864	11.6563	2.6013	21.5386	1.95331	30.4315	7797.63	4.59195	2.56718	0.43298	3422.16	5.86129	6.7872	905.053	384.343	1.72555	915.415	5.02945	11.5774	100.188	1.38694	16.015	2050.25	3.17858	1.37763	6.92843	5.59047	31.8257	1.90037	0.316883	0.915149	22.5992	2.41443	3.13266	74.6008	41.59	1.65425
27	0.237426	10211.1	4.56515	136.982	0.532328	0.455619	9745.59	1.04376	12.0636	3.63553	27.7576	2.38892	16.4882	6075.77	3.54162	1.76987	0.32726	4674.71	5.75692	5.60844	2486.48	1512.48	1.18758	1121.84	6.07338	12.8235	71.5742	1.54264	31.8031	2306.68	2.03576	0.944754	4.69784	3.96637	44.2555	4.10921	0.699299	1.2695	18.2723	1.27217	3.33213	92.7591	42.319	2.1687
28	0.441151	4105.37	3.53818	39.2807	0.214861	0.363093	1582.37	0.345467	4.47404	1.17578	8.52461	1.03131	23.0842	2510.73	2.03094	1.21164	0.38215	1094.24	2.08079	2.20092	463.394	119.085	0.99417	272.084	1.92631	7.03842	86.6015	0.498769	7.8765	2509.85	2.08183	1.21237	1.81532	4.4953	11.9521	0.546324	0.211649	0.323331	10.9155	0.747588	1.07095	55.9311	47.7825	2.05635
29	0.240303	4697.29	5.40752	62.2646	0.247681	0.319248	1647.9	0.55745	4.82655	1.20878	8.88003	0.960438	43.2856	2593.55	2.20193	1.22051	0.39927	1228.51	2.29876	2.4836	484.562	68.8118	0.869327	349.134	2.01077	5.82542	66.1677	0.529328	9.03395	2282.88	1.77062	1.14451	1.76337	8.02998	17.7055	0.672066	0.148222	0.335115	11.0175	0.751307	1.08053	42.3335	48.2595	1.66485
30	0.188569	12454.5	5.32081	144.941	0.524481	0.247894	6806.05	0.651932	16.7123	2.36658	13.0842	1.3291	13.7056	5224.6	3.82211	2.04318	1.08852	3711.99	8.48057	4.19513	1012.93	1137.13	0.738066	2107.39	7.42004	8.21639	53.1848	2.04438	14.967	2084.67	1.63184	0.928599	6.07262	3.14884	43.6051	2.64254	0.202992	1.03182	16.7997	1.02386	2.76192	79.5005	41.6715	1.48985
31	0.0892545	5473.8	5.15906	54.2918	0.252201	0.238206	1589.86	0.313773	6.19175	1.07493	8.65795	0.750653	10.3831	2812.52	2.18687	1.25883	0.2634	1532.09	3.06503	2.50517	406.361	46.3849	0.70099	428.517	2.66416	4.65819	55.1025	0.725565	8.53714	2048.3	1.45745	0.579233	2.33597	2.68958	15.4207	0.912557	0.123412	0.46478	10.1997	0.787441	1.57054	43.1805	47.1195	1.50465
32	0.117808	10785.7	5.21164	121.453	0.213467	0.243996	6828.99	0.558297	10.9377	5.38543	108.992	1.17246	10.0168	6199.09	3.18826	1.40024	0.30248	3239.73	5.51976	4.36093	4001.18	459.419	0.878492	2122.17	4.82021	47.8703	43.8717	1.29701	15.461	2394.67	1.19133	0.697123	5.43289	2.26091	27.1813	1.58886	0.25605	0.720594	16.1772	0.827368	3.6592	53.5734	40.6065	1.78725
33	0.177128	9190.56	3.2734	83.1914	0.363886	0.271013	5274.34	0.613085	10.6201	2.79014	11.9917	0.978907	13.642	4117.19	2.97247	1.18531	0.33359	3221.93	5.25734	3.55412	912.98	625.238	0.731982	1169.28	4.70578	8.49626	18.912	1.2478	16.4751	2242.85	1.34435	0.252494	4.76735	2.19612	22.3699	1.7652	0.205904	0.728209	13.4306	0.771968	3.66484	55.9844	44.7015	1.61205
34	0.113805	3952.54	3.21841	171.28	0.207307	0.210409	6410.62	0.376684	4.1145	0.922915	7.36532	1.20736	20.4035	2108.63	1.57116	0.735188	0.35728	2092.4	1.99041	1.66803	778.819	169.54	0.677056	497.594	1.8154	4.78746	49.9693	0.479902	16.5666	2408.49	1.2652	0.621516	1.66585	3.12049	31.7114	0.598231	0.27939	0.339208	9.24799	0.541085	1.16284	48.2339	47.3015	1.7127
35	0.235338	18840	7.84577	255.313	0.718223	0.37719	6771.34	1.18107	25.6621	8.37169	26.1759	2.43835	29.6803	10153.1	6.07563	2.59963	0.40875	5289.63	11.4351	11.3897	1945.27	4338.35	1.2017	1527.28	10.2256	23.5087	74.6208	2.71383	32.4765	1803.28	1.70257	0.940157	10.8095	3.90989	42.8147	3.53983	0.393139	1.34014	34.6318	1.37842	5.79506	87.0087	32.712	1.41885

## Sheet: soil B1
Elements contents in upper mineral soil (mg/kg d.w.; Si, C and N in %)
	Ag	Al	As	Ba	Be	Bi	Ca	Cd	Ce	Co	Cr	Cs	Cu	Fe	Ga	Ge	Hg	K	La	Li	Mg	Mn	Mo	Na	Nd	Ni	P	Pb	Pr	Rb	S	Sb	Se	Si	Sn	Sr	Th	Tl	U	V	W	Y	Zn	C	N
1	0.266193	36008.4	50.9467	242.987	0.666071	0.476483	1315.21	0.0272957	56.6714	1.78051	41.6956	8.05458	5.00136	14125.9	9.72892	4.34821	0.0745975	9532.53	28.1467	14.4279	1543.54	141.019	1.53663	2295.88	23.8334	5.80908		62.3892	6.59636	53.1117	260.263	1.22414	0.580568	31.2395	3.65595	108.542	11.6013	3.28653	3.37637	44.0944	1.5	10.7144	18.4308	3.60165	0.28056
5	0.0995245	2466.26	2.14987	21.2432	0.0998867	0.0314019	210.268	0.00849584	33.8883	0.233505	9.12079	0.0892173	0.449353	590.139	0.57116	0.824635	0.0039525	278.139	16.8141	2.97588	62.0915	3.97308	0.1359	291.798	14.3773	1.22566		4.96529	3.95219	1.37572	102.103	0.219921	0.0903468	34.3428	0.574298	6.42349	6.27007	0.0139418	1.74171	5.17884	0.69	6.58138	6.80609	0.655215	0.21743
11-2	0.381647	61064	30.584	415.167	1.31657	0.494338	916.447	0.11085	63.454	1.90014	58.4294	6.7883	7.50691	19483.7	18.2761	3.75124	0.0980725	15043.7	34.4447	21.2584	3383.32	122.003	1.77052	5074.8	30.0502	8.74596		40.2592	8.15253	87.7006	180.455	2.94578	0.658683	26.5739	3.7349	46.3553	9.16759	0.722668	2.41842	102.27	1.93	17.7296	34.1659	4.4394	0.256165
12	0.424432	66989.8	35.2363	550.989	1.98295	1.00129	5181.17	0.114793	65.0375	2.63891	26.5305	16.7616	6.42353	28582.4	21.5792	4.26215	0.0969	26803	34.3637	37.8435	3098.33	665.129	0.657641	12681.6	23.891	7.21196		220.192	7.02001	178.845	478.55	1.61203	0.921266	23.7871	8.87776	178.353	15.7024	1.3823	5.28469	45.2806	3.17	8.10974	60.8911	4.7738	0.173555
18	0.042109	1211.55	0.916328	20.572	0.0380947	0.0380936	178.458	0.00561837	7.92367	0.162617	2.08284	0.142758	0.593006	358.565	0.364196	0.809184	0.0046525	432.206	4.1205	3.56926	51.2923	6.99651	0.0457294	112.305	3.33519	0.272405		3.32932	0.983491	2.04002	70.1506	0.10972	0.0602033	32.8964	0.395639	5.71404	1.52822	0.0194895	0.56103	2.29987	0.16	1.97677	1.89623	0.55832	0.03
24	1.08628	69299.9	20.1837	2179.56	1.54555	0.321119	5665.54	0.15287	103.604	5.70097	39.793	2.53112	6.59348	21123.9	17.2355	3.92965	0.0842	30143.4	44.8248	19.3906	2981.58	2769.55	0.585867	14332.9	33.495	10.5954		34.5495	9.86769	115.098	376.835	1.24474	0.831026	25.5533	3.00578	621.244	9.89554	0.382521	2.25115	56.9321	1.49	14.5062	95.6198	1.71565	0.05501
55-02	0.364578	76420.7	38.3732	525.676	1.16181	0.48656	1439.67	0.0967109	66.4121	11.3075	85.7556	51.3473	22.3566	38443.7	18.2497	5.88865	0.09322	20123.8	33.078	60.2109	9227.77	517.274	0.635684	8064.18	29.0822	31.8791		48.3464	7.80102	149.548	306.723	2.50668	0.584934	24.9264	3.85247	75.8709	9.14599	0.915916	1.7699	96.4139	2.16	18.3192	120.438	2.92115	0.1913
56	0.315175	67774.3	38.9167	174.468	2.83468	0.710176	797.576	0.024223	20.6846	1.23712	21.9625	13.3192	5.07826	15045.9	26.8102	3.32127	0.069242	29601.3	10.1368	31.882	2299.14	81.7566	0.523369	13081.8	7.52069	9.49189		38.9393	2.20217	236.484	244.733	0.778775	0.381966	27.7372	10.9283	31.6496	7.6824	1.46564	3.39216	25.4893	5.72	9.64012	29.3607	2.43565	0.13659
58	0.972887	61416.9	11.5604	2410.01	1.33319	1.21218	1437.5	0.37606	57.6838	6.24498	97.6714	2.66673	65.2186	58002.6	15.8089	7.58194	0.223574	11830.8	27.8156	25.8405	9685.03	275.214	1.80192	6224.46	26.0438	19.2714		34.6706	6.91159	61.2051	722.914	0.450075	2.14812	20.7398	1.71002	41.302	9.48409	0.47678	1.92187	104.597	1.32	8.52979	110.678	8.64965	0.41465
63-01	0.299205	74607.6	12.8776	623.223	1.82476	0.269648	8739.01	0.260285	47.726	4.48173	25.5892	2.91898	7.41902	23074	20.0715	3.92474	0.102504	18146.6	20.7468	20.9024	3731.51	646.959	0.566159	16221.6	16.9468	9.37048		38.122	4.69203	88.9962	609.243	0.894042	0.621047	26.3262	2.37676	209.705	7.92919	0.526192	1.64131	45.0176	0.87	7.77858	71.3159	3.77035	0.31446
64	0.529287	89467.2	58.2494	692.766	2.44194	0.784033	5668.77	0.124584	360.177	10.2789	52.6387	48.8504	15.745	40312	27.2633	7.49243	0.0578475	20535.3	178.953	242.275	8905.58	1414.75	0.493791	8559.28	193.768	19.4379		46.0409	55.9901	209.822	1026.88	3.07275	1.47289	22.1966	18.2566	125.735	134.92	1.2834	7.66629	74.1444	15.19	34.3332	154.244	3.70905	0.153385
66-01	0.186657	27937.8	6.24111	361.544	0.634345	0.155147	1600.06	0.0226934	61.9023	2.25534	29.0119	3.05389	3.62123	7021.04	5.89747	2.10031	0.026562	14859.7	30.6279	12.2741	1455.18	149.826	0.263947	3497.61	25.9809	6.18082		17.2931	7.23037	65.8777	239.082	0.707981	0.302511	32.228	1.89577	101.502	11.2948	0.41514	2.62954	24.0728	1.39	12.2884	18.1266	0.884295	0.03
74	0.335935	77269.2	10.0694	101.63	7.44733	1.95028	1473.95	0.00931844	29.4806	1.10475	9.58379	18.3651	4.83112	14241.5	28.9008	3.66832	0.103363	28955.7	13.2649	94.6866	1398.95	170.506	0.358229	21294.9	13.2772	2.94451		54.3896	3.62726	352.554	339.714	0.574018	0.35627	26.0161	24.5519	21.9122	10.4132	2.02201	4.02213	13.5156	6.9	8.52716	76.144	3.2197	0.07466
80	0.215929	51917.8	12.0561	457.431	0.744762	0.176837	2259.79	0.0559569	73.5794	3.33996	28.2713	1.92363	9.10617	23325.8	10.449	2.92402	0.0737633	11157.5	34.9272	23.5878	3492.5	418.665	1.20611	11070.5	32.5071	7.24059		17.1388	8.52456	50.3676	47.68	4.89801	0.306727	23.4604	1.99505	84.6896	11.2285	0.393317	2.98473	47.6343	1.26	21.8603	61.6901	1.3899	0.10418
81	0.371121	66692.1	27.525	403.012	7.3032	0.933764	4032.32	0.0356999	82.9327	1.94326	27.2862	18.7033	3.26883	13418	14.5764	3.05957	0.061995	21786.2	44.2777	76.1963	3140.59	196.57	0.257949	13359.3	33.4062	6.12309		53.4744	9.77344	156.837	332.005	1.25944	0.366225	29.7718	18.3817	136.892	29.2502	1.35538	7.20218	26.7807	1.86	12.7408	68.9165	1.9144	0.038535
82	0.425717	43084.1	60.0956	384.547	0.71819	0.260364	2623.51	0.0683763	66.0332	3.90435	39.0074	3.71505	6.48806	16242.7	9.80535	3.45789	0.032794	15976.2	32.61	30.8259	2923.8	200.124	0.354441	6288.17	28.5301	10.8582		70.1654	7.77475	77.8388	327.156	1.0031	0.200911	30.2098	3.01821	75.9994	11.735	0.566264	2.83874	41.5996	1.56	12.4674	42.9587	1.8775	0.10994
87	0.131477	79535.3	3.61084	178.507	0.814533	0.252106	39562.5	0.247185	21.8567	27.1418	179.594	2.24267	25.7571	66034.6	16.9723	6.18781	0.063148	11717.4	9.48158	30.6632	30253.4	1361.13	0.244371	13017.5	12.2557	57.6228		23.0122	2.83032	63.7598	1297.89	0.156098	0.198006	23.0605	3.36489	65.9099	2.56206	0.373105	1.43599	232.338	1.85	20.547	151.908	1.1541	0.03
87-01	0.420538	90259.2	16.0178	1094.44	3.04496	0.303295	7238.12	0.433556	109.634	12.1747	66.0534	6.83289	36.2188	48587.9	20.7935	5.94693	0.064588	20495.1	53.1673	56.589	10498.3	1551.25	1.13076	6048.86	46.387	35.0815		29.6757	12.4894	108.71	561.874	0.359731	0.853638	22.217	3.07044	114.652	17.5763	0.692131	4.44334	130.525	2.57	17.489	181.248	2.98815	0.06726
109	0.615327	73857.9	16.4391	611.244	1.62486	0.378772	2856.39	0.159811	71.8299	12.8128	53.1716	5.31855	14.7827	33078	21.2924	7.8423	0.103334	19496.3	34.3267	31.5088	5227.81	1222.44	0.987597	7155.01	30.4817	18.4963		50.5923	8.11545	130.909	411.604	0.994824	0.662748	27.7434	5.65514	67.1012	12.1156	0.82905	3.02198	74.6289	2.41	13.154	90.9419	2.1742	0.107
114	0.319467	45818.7	9.65236	259.231	0.611097	0.275273	1329.77	0.125744	57.0114	3.38937	42.0568	3.76948	13.1328	16296	9.62156	3.14085	0.060728	9582.32	27.5751	40.6255	2421.18	162.001	0.620082	3683.25	23.7506	12.4776		38.2944	6.587	58.5552	220.353	0.918875	0.539279	31.805	1.97807	73.0908	8.73466	0.433502	2.11209	54.7181	1.8	10.0138	45.8956	1.8927	0.10988
117	0.272315	43610.8	6.77024	408.18	0.801991	0.165707	2458.12	0.0512123	61.3953	5.30462	36.037	3.23569	6.50063	14961.1	9.78019	2.5635	0.070635	15795.5	30.0962	24.3281	3521.78	376.586	0.363605	6637.18	26.1144	12.2309		19.6268	7.20935	81.4126	185.759	0.67517	0.415807	30.5104	1.72054	76.4085	10.727	0.499053	2.44246	43.4061	1.24	11.8211	38.4972	1.41225	0.08751
121	0.304316	52011.3	7.57451	619.645	1.29194	0.165328	2177.52	0.0911691	51.1104	7.72184	44.2758	4.3715	7.60857	19177	11.3118	6.16855	0.100865	15885.3	23.5451	28.3327	4419.2	795.076	0.349131	8097.05	20.0809	13.217		22.1221	5.382	108.484	293.029	0.883545	0.379941	29.6702	2.15813	94.8124	9.64832	0.609429	2.75881	52.6776	1.37	11.2183	57.8872	1.55495	0.09161
128	0.393732	85432.4	24.8275	1163.28	5.30563	0.200518	29729.7	0.225466	73.7805	33.3952	248.648	25.2815	18.9672	53337.8	23.5211	8.0453	0.054248	19160.3	28.4253	37.2259	26091.9	1108.89	0.442298	16362.5	33.941	79.061		33.933	8.32803	219.273	976.345	1.08172	0.455677	21.8663	4.9853	408.789	17.8266	1.88819	5.39485	225.703	3.73	20.764	120.255	1.3954	0.18355
133	0.492652	64388.3	11.7682	603.376	0.743858	0.126238	27918.5	0.327469	33.9066	13.6676	103.988	1.75188	33.2339	43901	14.5867	6.37269	0.08399	8506.67	16.8773	23.2505	16808.1	718.103	2.42232	10901.7	13.9742	35.5869		17.3761	3.94672	39.8228	1194.91	3.59874	0.893905	25.4044	1.65828	124.134	7.16035	0.399659	2.52155	201.46	1.04	8.86294	90.5259	2.215	0.152265
139	0.279225	57199.9	21.5606	291.162	1.29129	0.323879	64950.5	0.852105	61.6958	12.9257	44.8545	2.18366	33.8164	30342.2	13.4815	7.3387	0.065178	19075.5	29.4241	17.5391	23058	2022.6	4.36963	4970.65	27.2218	33.6311		26.9488	7.14031	97.1808	2436.8	1.95436	0.572036	18.35	1.60776	49.8581	9.69455	0.486969	1.98203	106.252	1.26	17.6665	152.404	5.96065	0.142975
141	0.213564	46224.1	6.86799	504.414	1.3859	0.115811	1002.38	0.149714	56.8354	5.52817	39.3939	3.87233	7.13748	18566.1	11.3106	4.6179	0.0773975	16298.2	27.2668	41.652	3883.46	816.304	0.361502	5056.52	23.3474	11.3766		25.1951	6.36717	94.8245	230.751	0.613423	0.313271	31.7595	2.39686	63.7907	9.33934	0.566015	1.87746	47.6789	1.27	8.2972	75.8572	1.0598	0.10288
156	1.00225	66270	20.4075	442.057	8.60143	0.550586	26642.8	0.219276	162.443	25.7809	483.549	39.7587	30.5133	56104.2	24.3193	17.9875	0.038266	22603.1	68.8452	55.3094	40988.7	940.113	0.456406	8666.13	89.0174	119.352		38.6632	20.934	301.896	1210.2	0.510521	0.421105	20.6614	17.456	130.952	133.83	3.68128	15.7991	125.179	8.14	34.7455	147.25	1.76045	0.11545
161	1.33321	54908.1	16.1998	243.419	2.85644	1.50586	804.26	0.132416	61.2327	3.11222	43.2346	6.997	51.8795	62791.4	19.9458	7.94497	0.311816	12696.5	29.7882	24.265	2234.51	208.112	0.551793	1850.21	25.596	6.1879		63.1779	6.99706	72.8475	611.979	1.27983	0.986389	22.2563	14.0683	27.7514	11.3237	0.516278	3.19639	63.1077	2.5	8.27938	63.4784	8.4832	0.29725
167	0.533098	71953.6	171.991	611.251	1.76524	0.72289	5330.24	0.0822659	63.0142	3.40175	48.0527	7.08132	10.855	40207.5	19.5259	6.07436	0.193923	17077.6	31.1207	27.4976	4106.79	656.093	0.972037	9416.38	28.072	11.0492		66.2234	7.48525	72.9267	724.278	1.59016	0.788992	22.405	5.65281	104.403	9.86202	0.750194	3.67288	84.896	5.15	23.9979	60.6534	6.0724	0.274285
170-01	0.449811	61784.7	4.70792	810.988	1.41682	0.176004	5666.23	0.0624585	86.1345	5.47177	39.4076	4.79047	8.15222	14099.3	12.7276	2.84119	0.0706925	22202.5	42.3691	17.6666	3017.96	244.354	0.370399	11602	36.766	13.1231		26.4675	10.0364	103.626	286.075	0.666109	0.416582	30.1301	2.04479	145.564	14.0497	0.633854	3.12104	47.2847	1.33	13.4826	42.0324	2.1114	0.132935
172	0.763227	95825.5	10.1645	193.111	6.54382	2.27537	3428.49	0.138726	90.83	3.13564	28.2303	36.9772	11.0333	27308.9	44.8021	5.56975	0.10704	24870.1	42.5209	137.594	3259.56	305.241	0.539687	17852.5	40.5769	7.11349		43.2762	11.0864	345.707	499.073	0.740664	0.579233	23.0518	19.8286	44.4207	25.3262	2.03248	10.6156	42.9093	4.93	11.6709	138.144	3.40165	0.23947
174	0.160358	44516.1	6.2451	353.17	1.20964	0.162099	14177.7	0.21687	59.9649	118.318	1600.41	2.09757	13.2871	42961.2	10.2047	13.6884	0.070845	10454.6	24.8548	14.3607	35537	2750.66	0.505006	8647.4	24.948	713.22		23.7721	6.35403	50.8121	741.366	0.975517	0.651735	26.3121	2.51427	68.6391	7.77088	0.446447	1.736	72.3737	0.99	18.1007	76.8396	3.51775	0.256005
181	0.323118	70239.7	2.98528	301.071	1.71601	0.0854799	3858.01	0.079337	77.7507	3.08916	16.079	6.27903	4.15204	19240.7	19.995	6.46878	0.03891	22305.6	35.1104	54.8842	2659.09	186.916	0.39793	14818.5	30.3005	8.179		20.9389	8.7677	234.145	304.155	0.364969	0.252494	26.3266	3.36547	53.1654	24.1408	1.28527	5.0759	23.2681	2.8	18.0156	65.8311	2.2445	0.1272
184-01	0.623894	61214.2	16.532	758.164	4.21997	0.27316	22790.9	0.191904	94.8685	20.554	352.574	21.4721	11.7338	40265.6	19.3697	6.71572	0.06174	15991.7	39.0963	50.8315	31823.5	1091.94	0.391436	8163.01	51.5184	95.7944		27.6702	12.2469	154.624	813.58	0.434306	0.517846	22.055	7.66606	170.308	24.2606	1.5407	8.62233	89.5829	2.62	27.3482	110.425	1.9995	0.119603
188	0.312939	39127.2	8.36833	264.235	1.252	0.206476	927.751	0.123836	62.9416	10.9476	52.3515	4.63017	23.5916	18944.3	10.6556	5.10964	0.059372	7949.63	26.6013	37.6092	3667.21	910.721	0.768744	3041.5	24.8635	21.1239		23.9052	6.52519	73.0025	240.335	0.751807	0.587696	31.2835	1.92479	48.4957	8.55321	0.377171	1.86841	66.0618	1.45	12.4999	49.3334	1.2521	0.0982

## Sheet: soil B2
Prvky v kapradině mg/kg
Elements contents in lower mineral soil (mg/kg d.w.; Si, C and N in %)
	Ag	Al	As	Ba	Be	Bi	Ca	Cd	Ce	Co	Cr	Cs	Cu	Fe	Ga	Ge	Hg	K	La	Li	Mg	Mn	Mo	Na	Nd	Ni	Pb	Pr	Rb	Sb	Si	Sn	Sr	Th	Tl	U	V	W	Y	Zn
1	0.36494	37500.6	27.6018	310.805	0.81203	0.321632	1927.72	0.0423154	51.2007	2.58268	46.3119	4.99379	7.27761	22265	11.6992	9.74761	0.123618	12698.4	25.4357	15.892	2210.88	245.618	0.905679	3028.81	21.1643	4.31384	74.1385	6.04422	67.7814	1.20412	28.6415	2.63139	79.1079	10.4827	2.62952	2.42254	58.3356	1.4096	10.8029	30.8508
2	0.162959	5698.54	2.19002	41.118	0.131595	0.0418704	368.691	0.0349186	50.2479	0.361419	8.05058	0.285138	1.41374	551.202	1.62867	1.43672	0.002564	521.181	24.74	3.87016	151.607	3.45898	0.15656	77.9193	21.2996	2.73419	4.34556	5.82179	4.43769	0.207914	34.1943	0.698094	9.25129	9.31164	0.0361805	2.36333	6.93198	0.706768	7.27713	2.4658
3	0.357677	67538.4	44.4421	415.967	1.28261	0.414713	883.198	0.123737	101.482	8.66864	84.2259	6.83034	25.8513	47001.7	19.5679	5.59702	0.206183	16247.6	53.1918	38.4083	5589.62	405.778	2.79043	6649.91	49.4437	24.9034	46.3244	12.8173	103.739	4.15994	27.2867	2.85749	50.897	15.536	0.737934	3.58897	102.681	1.53428	38.3305	79.3804
4	0.61995	74053.5	20.6559	495.899	4.52308	0.823923	4597.75	0.316509	66.8924	6.35045	39.7545	14.869	9.58245	33661.5	21.5579	10.2832	0.147636	21979.7	34.5368	56.3512	5091.15	845.768	0.711894	10971.4	25.3778	15.3272	98.8003	7.28322	145.395	1.16964	21.8727	7.24673	151.64	16.0159	1.16576	4.97498	61.1637	3.16112	10.8676	89.0515
5	0.0736434	1085.27	1.28822	24.196	0.0729098	0.0424221	59.3384	0.0511966	29.3667	0.352413	2.95809	0.0959783	0.977743	454.313	0.83281	1.1549	0.000986667	436.188	14.5008	4.40753	41.3514	8.38149	0.0581433	40.2196	12.2045	3.43461	3.34635	3.36912	2.17514	0.0767319	32.3261	0.234194	6.62501	6.22469	0.0161749	0.807898	3.04443	0.21982	2.66354	2.25174
6	1.81073	64888.2	11.2576	1991.87	1.58142	0.169826	5649.27	0.195093	111.75	6.46077	43.5951	2.66213	6.87099	19401.4	18.5849	6.60733	0.050774	29836.9	49.7528	15.7079	2342.66	2229.27	0.539585	14312.2	34.6396	13.5718	23.7198	10.2996	112.465	0.86096	27.257	2.28101	604	9.69066	0.367924	1.98188	63.2875	1.43646	15.1817	90.3801
7	0.354418	66837.7	22.3802	533.844	1.81836	0.223986	1430.25	0.0730939	63.9316	14.6158	116.135	52.7763	26.8566	36965.4	18.6195	8.49773	0.0721025	20664.7	30.2797	55.4228	9397.01	512.741	0.547491	7697.22	28.774	42.7544	24.341	7.63416	148.021	2.19182	18.7123	2.67194	72.9512	8.60176	0.884435	1.97979	110.563	1.95879	18.1166	117.154
8	0.311705	63065.5	58.0215	226.06	3.37224	0.968373	937.406	0.156051	34.2716	4.06445	87.3098	15.9903	9.13225	50478.4	25.3279	5.35932	0.314393	22664.9	14.8338	62.9305	4181.96	251.303	1.14609	8253.86	12.9773	35.9952	117.528	3.59196	209.709	1.48115	17.0395	10.74	30.7788	21.5389	1.42014	5.61557	50.1048	4.96003	15.1165	67.1329
9	1.02341	58636.3	12.2613	2357.55	1.47467	1.40082	880.098	0.372228	65.8101	6.43208	104.399	2.69123	64.6914	56014.7	15.4209	6.16475	0.227608	11774.1	31.0833	25.2631	8898.07	268.711	1.85273	6291.57	29.458	17.993	34.7833	7.76514	55.3392	0.496841	22.5363	1.82877	40.0904	10.4567	0.507421	2.25819	103.016	1.62913	10.6999	101.599
10	0.260469	51637.6	8.47481	576.525	1.2283	0.187167	7376.37	0.165187	47.258	4.6818	36.1532	2.90434	5.46943	27413.1	20.687	3.7385	0.145345	16879.7	20.8136	26.8565	3729.86	472.593	0.555435	13461.3	17.0165	9.83944	20.3472	4.67441	81.2189	0.514951	25.8039	2.16893	174.157	8.21823	0.489044	1.67357	45.446	0.975901	9.16926	76.665
11	0.989638	93982.5	81.8276	582.871	3.50423	0.427754	7916.54	0.231417	514.343	14.7568	64.8285	58.7077	23.2699	46064	34.5172	16.3608	0.0345625	21484	264.774	232.989	11545.9	1119.66	0.395368	11404.7	202.95	32.4243	36.7518	58.4042	246.425	1.9157	20.3917	7.43891	142.09	162.766	1.36445	8.58478	92.3332	7.17293	46.9609	155.717
12	0.25813	28085.5	3.87966	411.268	0.53725	0.139443	1421.4	0.0357558	61.0821	2.6539	26.2744	3.17625	4.00624	6393.13	5.01568	2.10903	0.035628	15103.2	29.2825	11.0489	1410.12	121.902	0.218296	3472.12	25.0429	5.90873	14.9271	6.76139	74.7889	0.564995	24.894	1.7316	105.997	10.3278	0.422565	2.79971	21.2868	1.50775	13.0047	6.60147
13	0.900152	76117.3	5.45929	136.91	7.74434	3.58078	1115.21	0.0693847	25.3632	2.15256	12.9287	25.8465	4.31006	17578.6	37.8193	7.20474	0.04004	29810.4	11.8984	147.765	1786.97	215.598	0.352524	21179.5	10.7474	8.26753	19.149	2.96678	442.094	0.311346	24.0867	34.2773	32.1735	10.3293	2.1932	5.1565	17.2718	10.6006	9.18061	101.767
14	0.182526	54743.6	9.33729	440.513	0.946391	0.123918	2780	0.0651827	73.7744	4.14692	30.5732	2.05175	9.43241	24573.7	10.9435	2.92698	0.04771	12163.4	35.0905	22.3451	3616.1	454.247	1.28979	10961	32.2984	8.39534	14.8821	8.5054	58.512	4.69278	22.942	1.77949	77.9243	10.8128	0.409585	2.8739	50.6254	1.07747	20.3096	66.6347
15	0.439519	52513.2	32.4546	426.998	13.125	0.900925	3431.83	0.0280382	78.5943	4.82117	65.3232	28.1259	5.3581	17449.4	25.8401	4.08075	0.0693775	21566.3	40.2524	100.747	4423.11	216.645	0.351666	13149.9	30.4445	14.393	37.9085	8.72903	206.875	1.17823	23.5543	24.9102	130.192	27.2151	1.46696	7.30036	52.5076	2.34617	13.0652	88.4823
16	0.263899	31782.8	10.5373	391.752	0.97205	0.156671	2590.21	0.0674623	79.3672	4.87773	44.84	4.0799	6.30279	14949.2	9.14834	2.7615	0.0274275	16743.3	39.2306	22.4767	2774.18	189.825	0.278462	7107.68	33.1506	11.5366	21.018	9.03647	82.0411	0.796277	12.8593	2.13565	73.4475	12.7644	0.523908	2.94201	41.7202	0.763789	15.7054	40.6162
17	0.307012	79990.8	2.71892	174.067	0.862097	0.224962	39067.9	0.317291	22.1134	33.0309	208.196	2.54605	30.3047	63800.2	18.6666	15.3306	0.0375425	12150.1	8.68073	25.1209	27968.4	1216.08	0.264506	13226	12.2523	70.274	16.0367	2.8793	74.0276	0.220521	22.305	3.6683	72.3936	3.17711	0.404071	1.68376	259.939	2.19561	20.9246	141.629
18	0.56337	79195.7	23.0069	1034	2.79797	0.297454	6444.44	0.569395	111.337	18.298	83.2425	7.4773	59.6561	52938.6	23.343	14.858	0.0535525	20166.3	53.3363	46.9396	10135.2	1497.35	1.49292	5278.81	46.7859	53.6267	27.6592	12.7865	111.853	0.46516	21.4954	3.05218	111.821	21.136	0.723309	5.57793	167.74	2.75095	17.3656	191.1
19	0.434915	72954.3	8.55406	569.511	1.91862	0.27148	2900.09	0.169778	101.991	10.6914	68.785	5.5648	19.2607	33916.5	23.2595	8.14131	0.128878	20282.6	48.6549	338.872	7837.66	538.536	0.93686	7072.49	43.4587	25.0658	25.8358	11.6903	134.816	0.480892	22.2983	5.23853	63.9838	15.5108	0.790901	3.36183	80.8811	1.62885	17.9577	106.677
20	0.338081	45137.8	6.89676	269.601	0.648312	0.212625	917.684	0.0973946	67.8494	5.31463	52.1126	3.55334	15.6753	16502.1	9.86847	3.99455	0.07746	10155.8	32.2376	44.6734	2480.66	193.523	0.604452	3803.92	27.6926	16.8257	26.2103	7.60093	64.0335	0.609144	24.0591	2.02146	72.8068	10.5381	0.405406	2.71534	54.7184	1.7807	16.0796	47.6349
21	0.227035	48349.9	6.48917	401.116	1.20176	0.14159	2577.34	0.0657538	71.1307	9.59146	55.8681	3.43348	8.11668	17121.8	11.0489	2.93674	0.05074	17365.7	33.2511	22.6229	3870.46	452.452	0.381287	6955.46	28.2681	14.8263	15.4019	7.7211	91.3865	0.564942	20.1249	2.13538	76.8843	11.5922	0.505389	2.72698	51.4539	1.37495	15.3888	48.5028
22	0.252593	52812.8	5.74967	526.912	1.39605	0.146027	2156.16	0.0707181	57.078	8.19411	52.7691	3.93534	7.48537	20123.7	10.0356	4.1469	0.04149	17766.1	26.4131	27.6104	5133.85	508.307	0.307383	7798.04	22.0389	16.2628	17.1131	6.05811	91.0039	0.709187	24.0504	2.08992	93.2567	10.8942	0.576149	2.98165	51.2475	1.16785	13.9047	52.5808
23	0.221616	81196.8	12.7482	1414.42	3.29962	0.122667	41245.7	0.148976	72.506	36.4206	544.141	22.1984	19.199	56834	19.3014	6.80249	0.0364875	27363.5	28.8895	27.4836	40361.2	1135.99	0.154488	13524.7	34.3941	154.991	17.0269	8.32129	204.694	0.856135	20.5101	3.77646	436.006	12.565	1.90835	3.45416	175.457	2.3678	19.2567	116.589
24	0.464156	60984.1	12.3149	624.008	0.658768	0.109284	27395.1	0.314786	40.1223	20.6196	123.577	1.95485	42.0673	44186.8	15.9498	6.11187	0.0600325	9167.81	19.5337	24.6038	16529.9	838.107	2.79857	12839	20.2885	41.5667	12.5122	5.14732	40.7968	3.41688	22.3213	1.53874	117.19	6.28725	0.416336	2.7836	220.592	1.06856	29.2915	91.4651
25	0.22703	49568.6	22.7402	217.786	1.48115	0.235075	139891	0.478524	57.2068	12.3096	46.7206	1.7676	32.0451	20988.3	14.0371	4.94666	0.0481375	20443.2	27.338	11.5433	22215.9	1427.72	3.66843	1710.91	24.2739	36.1999	14.8248	6.50606	94.6597	1.56493	12.3857	1.4691	39.6295	8.09083	0.391218	1.52199	125.223	1.0631	15.9597	95.6066
26	0.19593	46049	5.91889	475.178	1.29514	0.128976	1133.78	0.152418	61.5494	5.69537	41.0173	4.09036	6.68487	17435.3	10.8436	3.8115	0.067445	16758.1	29.4989	44.9369	3595.04	699.27	0.3531	5359.17	25.5358	12.0214	22.4781	6.96416	105.857	0.45067	26.7186	2.5766	68.3087	11.0534	0.594124	2.34771	46.3799	1.32439	10.2983	68.3244
27	1.20764	69335.5	23.8784	370.23	9.35634	0.294247	31633.9	0.186182	204.593	32.0182	597.628	46.4667	44.6715	60163.4	27.1522	12.481	0.021625	26766.4	79.3621	46.2434	42650.5	860.883	0.407926	7864.76	112.247	165.567	36.6438	26.1364	385.312	0.377981	15.1547	18.5701	119.189	135.324	4.51867	17.0132	145.722	13.3572	43.7786	140.728
28	0.5886	62666.2	10.1532	359.51	3.35713	1.62385	1161.77	0.107377	74.875	9.4285	51.677	14.3876	86.4441	44547.5	15.8011	7.8946	0.198288	20338.1	35.5132	67.7904	5968.41	428.476	0.443912	2796.54	32.6484	22.7011	40.0502	8.78052	145.257	0.549343	24.5312	14.6345	39.0601	13.8029	0.852557	4.52415	54.0135	2.81756	12.6033	109.128
29	0.330178	45672.2	199.05	609.095	1.39113	0.519892	4743.89	0.0769893	163.967	6.35545	62.7087	9.71066	12.8374	38948.3	22.6332	4.92866	0.173098	16821.9	80.7109	31.9692	4077.71	1262.64	0.976495	11055.6	71.1915	12.9176	39.579	19.1135	85.3736	0.744615	25.6093	4.52041	102.639	28.6176	0.719132	4.24337	99.0207	5.91151	14.7826	61.3653
30	0.204633	38750.1	2.63349	858.59	1.29983	0.160934	5348.01	0.0489909	91.017	8.81861	35.6905	4.60662	6.68131	10301.6	11.5926	3.31901	0.025825	23198.8	43.7576	14.8988	2427.96	340.65	0.300767	14530.9	37.8961	9.72934	20.1886	10.3058	107.326	0.416345	29.6273	2.06315	146.957	12.8046	0.628896	2.77213	39.6581	1.49331	15.9548	33.82
31	0.683163	64184.8	7.61642	199.305	6.43167	3.69669	2960.62	0.171076	99.6611	3.6044	35.3106	38.0072	15.9298	35785.5	43.562	5.24847	0.191365	23914.3	46.1604	103.155	3283.2	345.018	0.717996	13338.4	42.9332	7.9485	31.8716	11.7779	345.942	0.659396	19.0301	21.1008	42.3933	28.3124	1.92915	11.3347	49.1784	6.3442	12.5915	131.809
32	0.164645	47751.9	5.40543	314.532	1.00019	0.152518	11509.9	0.135779	58.9006	117.105	1872.36	3.19894	18.532	50743.4	12.2123	7.96055	0.0522975	11810.6	24.0908	18.0261	39835.7	2007.32	0.409864	8413.18	23.0477	1340.04	14.344	6.05119	57.2169	0.561556	23.3262	2.42053	60.9684	8.90737	0.542522	2.03894	75.094	1.07607	17.8926	91.8841
33	0.371539	57661	2.4108	267.588	1.94746	0.0620678	4138.01	0.0591387	93.0537	3.39785	18.137	7.38692	4.51866	23592.7	23.4629	7.15846	0.029165	25377.8	42.3958	63.8266	3101.29	177.61	0.371511	14969.5	37.1211	7.08821	18.6405	10.8777	286.676	0.262504	20.849	3.44788	50.0733	24.6629	1.43905	5.622	24.9604	3.2409	24.0088	65.6302
34	0.434326	64499.2	18.584	707.251	2.89736	0.251018	22645.9	0.154418	109.985	20.5089	346.877	24.7831	13.7434	43694.3	20.0774	5.65476	0.0637775	18869.5	46.7104	56.1265	31439.2	878.519	0.313779	9414.57	63.4669	104.395	22.9711	14.742	199.609	0.308485	21.6004	7.7174	164.57	24.2029	1.87541	8.24123	88.7602	2.72947	32.3531	112.145
35	0.203229	35578.4	6.40115	247.171	1.03277	0.190565	821.138	0.118567	57.7468	11.8353	46.4328	3.77018	19.0529	18001.7	8.54359	3.67032	0.05745	7106.2	24.3887	35.0255	3197.06	1023.27	0.637721	2732.12	21.9298	19.3211	20.484	5.85569	63.8988	0.647051	27.9182	1.82463	43.1642	8.37721	0.333017	1.82349	53.708	1.43224	12.8601	43.1559
