# Supplementary material for: Which trace elements are accumulated in fronds of the Athyrium filix-femina fern? a study from the Czech Republic
Source: Environ Monit Assess. 2025 Jun 24;197(7):801. doi: 10.1007/s10661-025-14201-4 (PMC12187792; doi:10.1007/s10661-025-14201-4)
Supplement: Supplementary file 4 — Supplementary file4 (XLSX 42 KB) [file 10661_2025_14201_MOESM4_ESM.xlsx]

## Sheet: fern_inter elem
Spearman correlation coefficeints r and the p values of element contents in ferns								(for all elements: r in the first row, p in the second row)
	Ag	Al	As	B	Ba	Be	Bi	Ca	Cd	Ce	Co	Cr	Cs	Cu	Fe	Ga	Ge	Hg	K	La	Li	Mg	Mn	Mo	Na	Nd	Ni	P	Pb	Pr	Rb	S	Sb	Se	Si	Sn	Sr	Th	Tl	U	V	W	Y	Zn	C	N
Ag		0.068	0.232	0.204	0.252	-0.439	0.476	0.165	0.113	-0.102	-0.086	0.342	0.072	0.171	0.361	0.098	0.308	0.319	-0.168	0.173	-0.310	0.328	-0.061	-0.136	0.120	0.201	0.084	-0.013	0.366	0.192	0.048	0.177	0.482	0.173	0.156	0.482	0.047	0.132	0.215	-0.203	0.290	0.184	0.201	0.349	-0.227	-0.019
		0.700	0.179	0.239	0.144	0.008	0.004	0.343	0.516	0.560	0.624	0.042	0.682	0.324	0.033	0.575	0.072	0.062	0.334	0.321	0.070	0.054	0.727	0.437	0.491	0.247	0.630	0.939	0.030	0.269	0.782	0.308	0.003	0.319	0.371	0.003	0.788	0.447	0.214	0.242	0.460	0.290	0.248	0.04	0.190	0.914
Al			0.602	0.490	0.240	0.205	0.186	0.504	-0.127	0.341	0.090	0.391	-0.152	0.029	0.576	0.561	0.371	0.517	-0.213	0.289	0.211	0.167	0.268	0.046	-0.203	0.361	0.237	0.052	0.469	0.350	-0.168	0.138	0.118	0.255	0.545	0.249	0.154	0.577	0.015	0.286	0.365	0.379	0.214	0.037	-0.385	0.045
			0.001	0.003	0.164	0.237	0.285	0.002	0.468	0.045	0.607	0.020	0.383	0.869	0.000	0.000	0.028	0.001	0.218	0.092	0.225	0.339	0.119	0.729	0.243	0.033	0.171	0.769	0.004	0.039	0.335	0.430	0.498	0.140	0.001	0.149	0.377	0.000	0.931	0.095	0.031	0.025	0.217	0.832	0.022	0.798
As				0.398	0.335	0.118	0.043	0.458	0.156	-0.048	0.173	0.508	-0.255	0.249	0.640	0.259	0.317	0.516	-0.111	-0.67	0.170	0.073	0.300	0.073	0.099	0.215	0.269	-0.200	0.534	0.208	-0.414	0.103	0.465	0.486	0.304	0.417	0.358	0.452	-0.104	0.338	0.569	0.417	0.266	0.191	-0.281	-0.044
				0.178	0.049	0.201	0.811	0.006	0.370	0.786	0.319	0.002	0.138	0.149	0.000	0.134	0.063	0.002	0.525	0.704	0.329	0.675	0.080	0.678	0.573	0.216	0.117	0.250	0.001	0.230	0.013	0.558	0.005	0.003	0.076	0.013	0.035	0.006	0.552	0.047	0.000	0.013	0.123	0.271	0.102	0.802
B					0.224	-0.256	0.249	0.562	-0.400	0.193	-0.064	0.457	-0.529	-0.091	0.582	0.403	0.371	0.587	0.404	0.147	0.166	0.046	0.457	-0.007	-0.170	0.341	0.136	-0.054	0.545	0.303	-0.411	0.121	0.095	0.103	0.544	0.221	0.210	0.475	-0.139	0.088	0.271	0.435	0.169	0.117	-0.107	-0.084
					0.146	0.138	0.149	0.000	0.017	0.267	0.713	0.006	0.001	0.602	0.000	0.016	0.028	0.000	0.162	0.399	0.340	0.792	0.006	0.969	0.329	0.045	0.436	0.760	0.001	0.077	0.019	0.489	0.586	0.558	0.001	0.203	0.227	0.004	0.426	0.615	0.116	0.009	0.333	0.505	0.541	0.632
Ba						-0.169	0.293	0.593	0.165	0.265	-0.138	0.365	-0.253	-0.025	0.244	0.336	0.491	0.480	-0.133	0.239	0.242	0.204	-0.096	0.094	-0.152	0.602	0.304	-0.382	0.392	0.563	-0.136	-0.282	0.283	0.424	0.364	0.246	0.191	0.158	0.033	0.033	0.202	0.323	0.521	-0.008	-0.446	-0.544
						0.332	0.088	0.000	0.344	0.124	0.430	0.031	0.143	0.888	0.156	0.048	0.003	0.003	0.446	0.166	0.161	0.241	0.583	0.593	0.366	0.000	0.076	0.024	0.020	0.000	0.435	0.101	0.100	0.011	0.032	0.155	0.272	0.364	0.85	0.852	0.244	0.058	0.001	0.961	0.007	0.001
Be							-0.056	-0.185	0.148	-0.100	0.490	-0.117	0.390	0.043	-0.095	-0.094	-0.169	-0.236	0.198	-0.133	0.100	-0.84	0.103	0.006	-0.007	-0.079	0.129	0.110	-0.131	-0.066	0.350	0.081	-0.109	-0.043	-0.254	-0.036	-0.022	0.049	0.299	0.440	0.116	-0.047	-0.11	-0.067	0.107	0.122
							0.749	0.287	0.396	0.567	0.003	0.503	0.021	0.804	0.586	0.587	0.333	0.174	0.254	0.445	0.037	0.630	0.558	0.972	0.969	0.652	0.462	0.528	0.454	0.706	0.039	0.644	0.534	0.808	0.141	0.838	0.902	0.802	0.081	0.008	0.508	0.787	0.531	0.701	0.542	0.484
Bi								0.327	0.118	-0.163	-0.238	0.384	-0.106	0.093	0.464	-0.043	0.413	0.328	-0.156	0.122	-0.251	0.319	0.120	-0.239	-0.315	0.347	0.165	-0.041	0.544	0.305	-0.050	0.226	0.268	0.051	0.245	0.456	0.104	0.190	0.004	-0.316	-0.014	0.311	0.697	0.388	-0.181	0.094
								0.55	0.501	0.349	0.169	0.023	0.544	0.594	0.005	0.807	0.014	0.055	0.372	0.484	0.146	0.062	0.493	0.166	0.066	0.041	0.344	0.814	0.001	0.075	0.775	0.191	0.119	0.771	0.155	0.004	0.550	0.275	0.834	0.064	0.936	0.069	0.018	0.021	0.297	0.590
Ca									-0.208	0.279	-0.271	0.239	-0.352	-0.068	0.475	0.414	0.494	0.836	-0.432	0.224	-0.185	0.127	0.228	-0.018	-0.347	0.472	-0.009	-0.136	0.538	0.440	-0.236	-0.174	0.091	0.257	0.668	0.217	0.500	0.329	0.026	0.059	0.306	0396	0.446	0.042	-0.381	-0.282
									0.230	0.105	0.116	0.167	0.038	0.696	0.004	0.013	0.002	0.000	0.010	0.196	0.288	0.466	0.187	0.967	0.041	0.004	0.958	0.436	0.001	0.008	0.173	0.316	0.604	0.137	0.000	0.210	0.002	0.054	0.088	0.074	0.073	0.019	0.007	0.811	0.024	0.101
Cd										-0.480	-0.058	0.092	0.038	0.404	0.029	-0.433	-0.162	-0.225	0.317	-0.268	-0.137	0.19	-0.461	0.064	0.268	-0.142	0.197	-0.161	-0.010	-0.165	-0.103	0.276	0.303	0.011	-0.357	0.160	-0.09	-0.074	-0.215	0.204	-0.064	0.015	0.114	0.387	-0.041	0.115
										0.004	0.742	0.597	0.827	0.016	0.869	0.009	0.353	0.193	0.064	0.119	0.434	0.950	0.005	0.715	0.119	0.416	0.256	0.355	0.955	0.344	0.558	0.108	0.077	0.948	0.035	0.360	0.606	0.673	0.216	0.239	0.714	0.931	0.514	0.021	0.817	0.407
Ce											-0.120	-0.051	-0.590	-0.258	-0.073	0.847	0.412	0.256	-0.139	0.800	-0.129	-0.88	0.144	-0.052	-0.183	0.531	0.100	0.089	-0.057	0.613	0.145	-0.296	-0.400	0.020	0.296	-0.227	-0.14	0.071	0.193	-0.27	-0.017	-0.086	0.102	-0.400	-0.180	-0.164
											0.492	0.771	0.738	0.134	0.678	0.000	0.014	0.138	0.424	0.000	0.460	0.616	0.407	0.766	0.294	0.001	0.567	0.610	0.746	0.000	0.406	0.084	0.017	0.907	0.084	0.191	0.421	0.687	0.267	0.876	0.295	0.622	0.511	0.017	0.301	0.348
Co												0.091	0.261	0.066	-0.013	-0.023	-0.031	-0.177	-0.101	-0.283	0.391	0.129	0.134	-0.063	0.117	-0.187	0.285	0.011	-0.065	-0.175	0.119	-0.113	0.173	0.133	-0.172	-0.003	-0.171	0.137	0.228	0.096	0.089	-0.124	-0.300	-0.271	0.113	-0.072
												0.603	0.129	0.705	0.939	0.896	0.068	0.308	0.564	0.100	0.020	0.459	0.442	0.719	0.502	0.282	0.096	0.950	0.712	0.314	0.497	0.517	0.321	0.445	0.323	0.986	0.327	0.433	0.188	0.543	0.612	0.479	0.080	0.114	0.520	0.681
Cr													-0.361	0.312	0.737	0.206	0.273	0.330	-0.231	0.054	0.031	0.478	0.165	0.071	-0.003	0.251	0.313	-0.339	0.581	0.227	-0.484	0.106	0.438	0.419	0.428	0.371	0.063	0.541	-0.222	-0.013	0.170	0.430	0.133	0.097	0.376	-0.082
													0.033	0.068	0.000	0.235	0.113	0.053	0.181	0.759	0.862	0.004	0.344	0.684	0.987	0.146	0.067	0.046	0.000	0.190	0.003	0.544	0.008	0.012	0.010	0.028	0.720	0.001	0.201	0.943	0.330	0.010	0.320	0.577	0.026	0.642
Cs														-0.186	-0.412	-0.186	-0.179	-0.307	0.149	-0.085	-0.107	-0.029	-0.213	0.093	-0.079	-0.241	-0.227	0.182	-0.157	-0.200	0.813	-0.203	-0.063	-0.308	-0.346	0.048	-0.147	-0.259	0.743	0.054	0.082	-0.052	-0.302	-0.124	0.074	-0.144
														0.285	0.014	0.284	0.303	0.073	0.393	0.627	0.541	0.867	0.220	0.594	0.653	0.162	0.191	0.294	0.367	0.249	0.000	0,243	0.720	0.072	0.042	0.782	0.399	0.133	0.000	0.757	0.638	0.768	0.078	0.480	0.674	0.408
Cu															0.528	0.006	-0.002	-0.036	0.070	-0.210	0.248	0.220	-0.160	-0.053	0.211	-0.057	0.443	0.266	-0.115	-0.990	-0.326	0.341	0.041	0.436	0.054	-0.157	-0.220	0.401	-0.255	0.201	0.098	0.010	-0.204	0.190	0.121	0,480
															0.001	0.975	0.991	0.837	0.689	0.226	0.150	0.204	0.359	0.761	0.223	0.744	0.008	0.123	0.510	0.570	0.056	0.045	0.817	0.009	0.760	0.367	0.204	0.017	0.139	0.248	0.955	0.241	0.275	0.489	0.393	0,003
Fe																0.273	0.343	0.588	-0.338	-0.011	0.120	0.403	0.080	-0.146	-0.035	0.249	0.368	-0.101	0.560	0.204	-0.510	0.315	0.301	0.420	0.532	0.321	0.165	0.721	-0.252	0.089	0.262	0.357	0.294	0.161	-0.275	0.156
																0.112	0.044	0.000	0.047	0.951	0.494	0.017	0.104	0.404	0.843	0.149	0.03	0.564	0.000	0.241	0.002	0.065	0.079	0.012	0.001	0.060	0.344	0.000	0.144	0.61	0.129	0.035	0.087	0.356	0.111	0.369
Ga																	0.611	0.419	-0.156	0.639	0.103	0.065	0.200	-0.033	-0.149	0.667	0.257	0.181	0.098	0.701	-0.070	-0.174	-0.255	0.389	0.480	-0.171	-0.161	0.435	0.078	0.074	0.225	-0.018	0.294	0.333	-0.340	-0.103
																	0.000	0.012	0.371	0.000	0.556	0.711	0.249	0.852	0.393	0.000	0.136	0.297	0.515	0.000	0.688	0.315	0.140	0.021	0.004	0.325	0.355	0.009	0.658	0.672	0.193	0.919	0.086	0.051	0.046	0.557
Ge																		0.468	-0.130	0.532	-0.168	0.190	0.185	-0.106	-0.227	0.884	0.229	0.000	0.324	0.855	-0.108	-0.155	0.023	0.375	0.422	0.237	0.015	0.211	0.045	-0.088	0.325	0.303	0.759	-0.021	-0.310	-0.027
																		0.005	0.457	0.001	0.336	0.275	0.286	0.545	0.189	0.000	0.186	0.999	0.058	0.000	0.536	0.324	0.897	0.026	0.012	0.171	0.934	0.225	0.799	0.614	0.057	0.072	0.000	0.905	0.070	0.879
Hg																			-0.472	0.247	-0.177	0.189	0.170	-0.171	-0.166	0.452	-0.057	-0.215	0.594	0.452	-0.239	-0.166	0.285	0.244	0.646	0.335	0.500	0.474	0.085	0.018	0.268	0.402	0.306	0.029	0.310	-0.293
																			0.004	0.152	0.310	0.278	0.063	0.326	0.339	0.007	0.747	0.215	0.000	0.006	0.176	0.340	0.097	0.158	0.000	0.049	0.002	0.004	0.626	0.916	0.120	0.017	0.074	0.867	0.070	0.087
K																				0.159	0.317	-0.523	-0.326	0.039	0.217	-0.139	-0.133	0.272	-0.391	-0.107	0.252	0.057	-0.118	0.174	-0.292	-0.119	-0.166	-0.105	0.022	0.244	-0.211	-0.162	-0.069	-0.013	-0.246	0.126
																				0.361	0.064	0.001	0.056	0.822	0.210	0.424	0.445	0.114	0.020	0.540	0.145	0.746	0.501	0.318	0.089	0.512	0.339	0.549	0.902	0.158	0.222	0.351	0.694	0.939	0.114	0.471
La																					-0.316	0.020	0.108	-0.225	-0.064	0.633	0.050	-0.052	-0.013	0.710	0.146	-0.078	-0.222	-0.075	0.217	0.013	-0.159	-0.017	0.169	-0.118	-0.115	0.053	0.246	-0.112	-0.117	0.012
																					0.064	0.907	0.536	0.193	0.713	0.000	0.773	0.766	0.939	0.000	0.402	0.658	0.200	0.669	0.212	0.939	0.361	0.922	0.330	0.500	0.511	0.763	0.154	0.521	0.502	0.945
Li																						-0.233	0.161	0.089	0.017	-0.142	0.259	0.327	-0.104	-0.146	-0.196	0.034	-0.188	0.305	0.092	-0.298	-0.341	0.410	-0.189	0.212	0.246	-0.160	-0.229	-0.046	-0.039	0.175
																						0.176	0.357	0.612	0.924	0.417	0.132	0.550	0.554	0.403	0.259	0.844	0.280	0.075	0.599	0.082	0.045	0.014	0.276	0.221	0.155	0.360	0.185	0.793	0.826	0.316
Mg																							-0.132	-0.138	0.093	0.160	0.174	-0.174	0.175	0.123	-0.155	0.170	0.339	0.171	0.164	0.303	0.030	0.211	-0.067	-0.087	0.009	0.241	0.252	-0.057	-0.133	-0.058
																							0.451	0.431	0.596	0.358	0.137	0.316	0.314	0.482	0.373	0.328	0.046	0.0326	0.345	0.077	0.864	0.223	0.701	0.619	0.958	0.164	0.144	0.743	0.447	0.742
Mn																								-0.001	-0.392	0.467	0.059	0.062	0.368	0.163	-0.243	-0.110	-0.090	-0.008	0.209	-0.004	0.120	0.255	-0.010	-0.110	0.174	0.171	-0.011	0.153	0.214	0.078
																								0.995	0.020	0.339	0.736	0.721	0.030	0.349	0.159	0.531	0.607	0.966	0.228	0.983	0.492	0.139	0.957	0.528	0.315	0.326	0.948	0.380	0.218	0.658
Mo																									-0.210	-0.248	0.02	0.042	0.166	-0.292	-0.024	-0.217	0.131	-0.042	-0.011	0.041	0.064	-0.169	0.031	0.090	0.446	0.181	-0.145	0.037	0.148	0.118
																									0.227	0.152	0.908	0.809	0.391	0.089	0.893	0.211	0.454	0.809	0.952	0.813	0.713	0.333	0.353	0.608	0.007	0.299	0.406	0.832	0.397	0.500
Na																										-0.239	0.001	-0.046	-0.411	-0.229	-0.127	0.478	0.145	0.045	0.312	0.125	0.007	-0.078	-0.103	0.328	-0.135	-0.082	-0.127	0.023	0.026	0.183
																										0.167	0.995	0.792	0.014	0.197	0.467	0.004	0.407	0.797	0.068	0.474	0.968	0.653	0.558	0.054	0.438	0.64	0.468	0.896	0.882	0.294
Nd																											0.289	-0.164	0.226	0.978	-0.060	-0.225	-0.098	0.392	0.423	0.005	-0.059	0.252	0.076	-0.082	0.111	0.145	0.733	-0.146	-0.251	-0.176
																											0.092	0.345	0.192	0.000	0.734	0.193	0.575	0.02	0.011	0.978	0.737	0.144	0.664	0.642	0.527	0.407	0.000	0.401	0.146	0.312
Ni																												0.297	0.147	0.226	-0.357	0.118	0.054	0.284	0.108	-0.500	-0.332	0.200	-0.269	-0.063	0.248	-0.103	0.261	0.039	0.069	0.244
																												0.865	0.398	0.192	0.035	0.498	0.760	0.099	0.536	0.774	0.051	0.250	0.118	0.719	0.150	0.559	0.129	0.826	0.695	0.157
P																													-0.328	-0.169	0.188	0.164	-0.336	0.037	-0.122	-0.226	-0.250	0.105	0.141	0.223	0.030	-0.238	-0.124	0.180	-0.017	0.507
																													0.055	0.333	0.280	0.348	0.049	0.842	0.485	0.191	0.148	0.549	0.418	0.199	0.866	0.169	0.478	0.301	0.924	0.002
Pb																														0.224	-0.246	-0.073	0.452	0.087	0.482	0.522	0.406	0.275	0.028	-0.155	0.345	0.556	0.167	0.320	-0.197	-0.224
																														0.196	0.154	0.676	0.006	0.620	0.003	0.001	0.016	0.111	0.874	0.373	0.042	0.001	0.542	0.061	0.258	0.196
Pr																															0.003	-0.260	-0.109	0.349	0.390	0.006	-0.063	0.223	0.126	-0.085	0.074	0.12	0.630	-0.185	-0.245	-0192
																															0.989	0.132	0.533	0.040	0.020	0.979	0.718	0.198	0.472	0.627	0.674	0.491	0.000	0.288	0.156	0.270
Rb																																-0.229	-0.141	-0.322	-0.309	0.001	0.000	-0.379	0.834	0.081	-0.175	-0.164	-0.210	-0.262	0.063	0.186
																																0.186	0.420	0.059	0.071	0.995	0.996	0.027	0.000	0.644	0.314	0.346	0.226	0.128	0.718	0.285
S																																	0.022	-0.162	-0.122	0.207	-0.087	0.116	-0.287	0.297	0.195	0.153	0.013	0.429	0.032	0.547
																																	0.902	0.351	0.487	0.233	0.619	0.506	0.095	0.083	0.262	0.380	0.940	0.010	0.856	0.000
Sb																																		0.206	-0.071	0.773	0.334	0.068	-0.059	0.045	0.293	0.456	0.087	0.275	-0.122	-0.264
																																		0.236	0.683	0.000	0.049	0.699	0.737	0.798	0.088	0.006	0.618	0.110	0.484	0.125
Se																																			0.279	-0.066	0.091	0.592	-0.215	0.162	0.266	-0.007	0.396	-0.133	-0.413	-0.126
																																			0.105	0.708	0.604	0.000	0.216	0.354	0.122	0.968	0.019	0.445	0.014	0.471
Si																																				0.046	0.159	0.442	-0.043	-0.086	0.153	0.266	0.304	-0.140	-0.626	-0.620
																																				0.793	0.360	0.008	0.808	0.623	0.380	0.122	0.076	0.421	0.000	0.725
Sn																																					0.364	-0.037	0.090	0.017	0.304	0.683	0.154	0.335	-0.258	-0.115
																																					0.031	0,840	0.606	0.924	0.076	0.000	0.274	0.049	0.135	0.510
Sr																																						-0.046	0.152	0.132	0.078	0.327	0.029	0.025	-0.076	-0.187
																																						0.792	0.384	0.451	0.657	0.055	0.863	0.884	0.662	0.306
Th																																							-0.219	0.264	0.216	0.243	0.083	0.001	-0.321	-0.051
																																							0.218	0.125	0.213	0.16	0.637	-0.997	0.060	0.772
Tl																																								0.135	-0.005	0.036	-0.140	-0.176	-0.078	-0.025
																																								0.439	0.978	0.837	0.422	0.322	0.654	0.167
U																																									0.077	0.268	0.040	0.169	-0.189	-0.005
																																									0.659	0.119	0.818	0.330	0.278	0.976
V																																										0.240	0.133	0.099	-0.061	-0.146
																																										0.165	0.446	0.570	0.729	0.402
W																																											0.167	0.313	-0.365	-0.273
																																											0.339	0.069	0.031	0.113
Y																																												0.079	-0.307	0.020
																																												0.664	0.073	0.907
Zn																																													0.082	0.232
																																													0.640	0.180
C																																														0.118
																																														0.501
for each element:
first row - Spearman correlation coefficient r
second row - significance level p

## Sheet: substrates
Spearman correlation coefficeints r and the p values of element content in ferns and the same element in substrates
		Ag	Al	As	Ba	Be	Bi	Ca	Cd	Ce	Co	Cr	Cs	Cu	Fe	Ga	Ge	Hg	K	La	Li	Mg	Mn
fern-humus	r	0.325	-0.240	-0.044	0.122	0.059	0.167	0.326	-0.100	-0.050	0.049	0.311	0.238	-0.105	0.182	-0.178	-0.181	0.110	-0.129	0.015	-0.168	0.047	0.394
	p	0.057	0.164	0.802	0.487	0.736	0.337	0.056	0.568	0.777	0.780	0.069	0.168	0.547	0.296	0.307	0.297	0.528	-0.228	0.930	0.336	0.788	0.019
fern-soil B1	r	-0.028	-0.025	-0.068	0.221	0.426	-0.061	0.09	-0.085	0.0191	-0.032	0.056	0.536	0.171	-0.097	0.137	0.154	0.29	0.006	-0.01	0.224	0.105	0.031
	p	0.874	0.888	0.699	0.203	0.011	0.73	0.605	0.628	0.272	0.853	0.746	0.001	0.324	0.581	0.431	0.77	0.091	0.972	0.955	0.196	0.548	0.858
fern-soil B2	r	-0.169	0.023	0.028	0.226	0.449	-0.046	0.031	0.012	0.137	-0.085	0.006	0.567	0.114	-0.235	0.097	-0.02	0.156	0.025	-0.058	0.06	0.145	0.034
	p	0.331	0.896	0.872	0.191	0.007	0.791	0.861	0.944	0.434	0.628	0.971	0.000	0.514	0.171	0.581	0.907	0.37	0.884	0.74	0.731	0.407	0.847
		Mo	Na	Nd	Ni	Pb	Pr	Rb	S	Sb	Se	Sn	Sr	Th	Tl	U	V	W	Y	Zn	C	N	Si
fern-humus	r	0.133	0.159	-0.218	0.329	0.257	-0.242	0.041	-0.062	0.448	-0.475	0.380	0.016	0.069	0.215	0.167	0.046	0.293	-0.090	0.368	-0.050	-0.145	0.160
	p	0.445	0.360	0.208	0.054	0.136	0.162	0.816	0.724	0.007	0.004	0.024	0.929	0.693	0.215	0.338	0.795	0.088	0.606	0.030	0.774	0.407	0.359
fern-soil B1	r	0.002	0.127	-0.116	0.322	-0.05	-0.16	0.504	-0.559	0.15	-0.079	-0.139	0.207	0.302	0.460	0.680	0.065	-0.027	0.056	-0.353	-0.376	-0.1	-0.25
	p	0.991	0.468	0.505	0.06	0.775	0.359	0.002	0.000	0.39	0.651	0.426	0.233	0.078	0.006	0.000	0.712	0.819	0.749	0.037	0.026	0.566	0.147
fern-soil B2	r	0.014	0.114	-0.017	0.22	0.096	-0.028	0.56		0.082		0.179	0.254	0.209	0.473	0.639	0.014	0.092	0.166	-0.409			0.017
	p	0.935	0.514	0.922	0.204	0.585	0.872	0.000		0.642		0.304	0.14	0.228	0.004	0.000	0.935	0.599	0.34	0.015			0.925

## Sheet: site factors
Spearman correlation coefficeints r and the p values of element content in ferns and explaining variables
(for all elements: r in the first row, p in the second row)
	pH humus	ELEVATION	EVAPORAT.	SANDSTONE	GRANITE	GNEISS	PHYLLITE	BASALT
Ag	0.018	0.157	-0.137	0.050	-0.045	-0.319	0.233	0.202
	0.913	0.367	0.431	0.778	0.796	0.061	0.179	0.544
Al	0.226	0.091	0.178	-0.233	-0.058	0.138	0.398	-0.333
	0.191	0.605	0.307	0.177	0.740	0.430	0.018	0.050
As	0.145	-0.040	0.293	0.014	-0.011	0.019	0.255	-0.253
	0.407	0.819	0.087	0.936	0.605	0.915	0.139	0.143
B	0.437	-0.250	0.265	0.177	-0.227	-0.056	0.285	-0.121
	0.009	0.148	0.125	0.466	0.191	0.748	0.097	0.488
Ba	0.022	0.224	-0.017	0.149	-0.117	-0.194	0.203	0.010
	0.898	0.196	0.925	0.394	0.505	0.364	0.243	0.954
Be	-0.287	0.048	0.064	-0.106	0.336	0.094	-0.120	-0.364
	0.095	0.782	0.715	0.544	0.005	0.591	0.492	0.032
Bi	-0.163	0.192	-0.393	0.240	-0.304	0.069	0.358	-0.212
	0.350	0.269	0.020	0.164	0.076	0.694	0.047	0.221
Ca	0.361	0.214	-0.083	-0.127	-0.110	0.056	0.301	-0.141
	0.033	0.216	0.637	0.466	0.529	0.748	0.080	0.418
Cd	-0.463	0.107	-0.116	0.325	-0.097	-0.010	-0.075	-0.182
	0.005	0.539	0.508	0.057	0.579	0.915	0.668	0.296
Ce	0.337	0.121	0.085	-0.325	0.110	0.044	0.105	0.081
	0.047	0.489	0.624	0.057	0.529	0.803	0.548	0.644
Co	-0.193	-0.294	0.435	-0.120	0.136	-0.088	0.113	-0.051
	0.266	0.085	0.009	0.491	0.436	0.617	0.520	0.773
Cr	0.214	-0.258	0.271	0.255	-0.265	-0.182	0.223	-0.051
	0.217	0.134	0.116	0.140	0.123	0.296	0.088	0.773
Cs	-0.295	0.470	-0.382	-0.339	0.550	-0.119	-0.128	-0.010
	0.085	0.004	0.023	0.046	0.000	0.496	0.465	0.954
Cu	0.103	-0.273	0.148	-0.091	-0.026	0.056	-0.015	0.101
	0.558	0.113	0.397	0.599	0.883	0.748	0.932	0.564
Fe	0.320	-0.169	0.180	0.021	-0.259	0.006	0.367	-0.131
	0.061	0.333	0.301	0.904	0.133	0.672	0.030	0.452
Ga	0.524	-0.051	0.212	-0.368	0.123	0.050	0.203	0.020
	0.001	0.770	0.222	0.030	0.482	0.775	0.243	0.908
Ge	0.299	0.123	-0.262	-0.184	-0.052	.044	0.270	-0.091
	0.081	0.481	0.128	0.290	0.768	0.803	0.116	0.603
Hg	0.379	0.181	0.040	-0.163	-0.078	-0.013	0.308	-0.040
	0.025	0.299	0.818	0.350	0.657	0.943	0.072	0.818
K	-0.349	0.090	-0.148	0.297	0.382	-0.113	-0.390	-0.313
	0.040	0.607	0.397	0.083	0.024	0.519	0.020	0.067
La	0.214	0.107	-0.098	-0.141	-0.006	-0.133	0.180	0.152
	0.217	0.541	0.575	0.418	0.971	0.519	0.300	0.385
Li	0.199	-0.499	0.466	0.170	0.142	0.100	-0.338	-0.172
	0.251	0.002	0.005	0.330	0.415	0.567	0.047	0.324
Mg	0.063	-0.014	0.196	0.248	0.123	-0.050	0.345	0.162
	0.721	0.934	0.911	0.152	0.182	0.775	0.043	0.035
Mn	0.336	-0.180	0.273	-0.014	-0.136	-0.025	0.150	0.071
	0.048	0.302	0.113	0.936	0.436	0.886	0.389	0.686
Mo	0.108	-0.048	0.100	-0.025	0.065	0.069	-0.180	0.071
	0.535	0.785	0.567	0.872	0.712	0.694	0.300	0.686
Na	-0.100	-0.247	0.357	0.014	0.013	-0.019	0.105	0.121
	0.568	0.152	0.036	0.936	0.941	0.280	0.548	0.488
Nd	0.235	0.108	-0.165	-0.127	-0.031	-0.025	0.218	-0.010
	0.175	0.535	0.342	0.466	0.824	0.886	0.209	0.954
Ni	0.140	-0.347	0.313	0.120	-0.421	0.088	0.195	0.081
	0.422	0.004	0.067	0.491	0.012	0.617	0.261	0.644
P	0.178	-0.046	-0.022	-0.297	0.343	0.100	-0.068	-0.182
	0.307	0.794	0.902	0.083	0.044	0.567	0.700	0.296
Pb	0.069	0.197	-0.094	0.191	-0.304	0.006	0.360	-0.273
	0.693	0.258	0.591	0.272	0.076	0.972	0.033	0.113
Pr	0.191	0.156	-0.180	-0.127	0.129	-0.025	0.188	-0.051
	0.272	0.368	0.301	0.466	0.941	0.886	0.280	0.773
Rb	-0.425	0.598	-0.507	-0.290	0.647	-0.182	-0.180	-0.061
	0.011	0.000	0.002	0.091	0.000	0.296	0.300	0.729
S	-0.148	-0.176	0.080	0.156	-0.142	-0.169	0.353	-0.202
	0.397	0.314	0.650	0.372	0.419	0.332	0.038	0.244
Sb	-0.236	-0.035	0.089	0.283	-0.162	-0.182	0.180	-0.101
	0.173	0.840	0.612	0.100	0.353	0.296	0.300	0.564
Se	0.301	-0.219	0.202	-0.085	0.097	-0.056	0.083	-0.051
	0.079	0.206	0.246	0.628	0.579	0.748	0.637	0.773
Si	0.444	0.061	-0.029	-0.127	-0.129	0.100	0.188	-0.030
	0.007	0.727	0.869	0.466	0.459	0.567	0.280	0.863
Sn	-0.276	0.162	-0.135	0.248	-0.117	-0.225	0.330	-0.256
	0.107	0.352	0.438	0.152	0.505	0.193	0.053	0.143
Sr	-0.033	0.407	-0.146	-0.170	0.013	0.019	0.233	-0.121
	0.852	0.015	0.404	0.330	0941	0.915	0.179	0.488
Th	0.500	-0.297	0.337	-0.057	0.097	-0.132	0.210	-0.141
	0.002	0.083	0.048	0.747	0.579	0.151	0.226	0.418
Tl	-0.237	0.595	-0.353	-0.417	0.602	-0.200	-0.008	-0.010
	0.171	0.000	0.037	0.013	0.000	0.248	0.966	0.954
U	-0.036	0.037	0.149	-0.163	0.434	-0.013	-0.008	-0.414
	0.835	0.832	0.394	0.350	0.009	0.943	0.966	0.013
V	0.329	-0.112	0.153	-0.078	-0.045	0.194	-0.068	-0.040
	0.054	0.521	0.380	0.657	0.796	0.264	0.700	0.818
W	0.076	0.065	-0.114	0.170	0.052	-0.351	0.413	-0.313
	0.664	0.710	0.516	0.330	0.768	0.039	0.014	0.067
Y	0.033	00.091	-0.230	0.107	-0.213	0.169	0.165	-0.010
	0.849	0.605	0.183	0.544	0.218	0.332	0.343	0.954
Zn	-0.070	-0.015	-0.034	0.375	-0.252	0.019	0.030	-0.212
	0.689	0.931	0.846	0.027	0.143	0.915	0.864	0.221
C	-0.036	-0.205	0.099	0.057	-0.214	0.100	-0.082	0.202
	0.835	0.237	0.571	0.747	0.218	0.567	0.637	0.244
N	-0.018	-0.187	-0.014	-0.141	-0.187	0.238	0.075	0.010
	0.919	0.281	0.934	0.418	0.280	0.169	0.668	0.954
