# Supplementary material for: Which trace elements are accumulated in fronds of the Athyrium filix-femina fern? a study from the Czech Republic
Source: Environ Monit Assess. 2025 Jun 24;197(7):801. doi: 10.1007/s10661-025-14201-4 (PMC12187792; doi:10.1007/s10661-025-14201-4)
Supplement: Supplementary file 5 — Supplementary file5 (XLSX 96 KB) [file 10661_2025_14201_MOESM5_ESM.xlsx]

## Sheet: humus
BcF	(bioconcentration factors related to forest-floor humus)
	Ag	Al	As	Ba	Be	Bi	Ca	Cd	Ce	Co	Cr	Cs	Cu	Fe	Ga	Ge	Hg	K	La	Li	Mg	Mn	Mo	Na	Nd	Ni	Pb	Pr	Rb	S	Sb	Se	Si	Sn	Sr	Th	Tl	U	V	W	Y	Zn	C	N
1	0.020258	0.00594701	0.00229053	1.24574	0.0601479	0.00561683	3.81825	2.5627	1.11797	0.030317	0.017067	0.046883	0.235562	0.0100146	0.0227381	0.0371887	0.0542189	12.3196	2.57624	0.0129177	4.39493	0.481878	0.0784481	0.138287	1.21043	0.208108	0.00243928	1.36604	5.13717	0.81801	0.0114882	0.037014	0.114051	0.00969348	0.891611	0.00324381	0.0291016	0.0115267	0.00642404	0.00287837	0.550582	0.637418	1.04209	1.46909
2	0.0236367	0.00413376	0.00181854	0.922881	0.0199362	0.00440866	2.44359	0.723025	0.348235	0.0234929	0.00811647	0.546825	0.0472529	0.00704736	0.00795156	0.0225411	0.0387731	9.15313	1.14835	0.0400942	2.20739	0.515207	0.0940702	0.0545707	0.863813	0.213895	0.00295183	0.825819	4.94796	0.537029	0.00646855	0.0204323	0.120031	0.00350651	0.399636	0.00261813	0.180721	0.00167561	0.00703767	0.00276974	0.233056	0.253826	1.08772	1.12719
3	0.0330428	0.0257612	0.0124451	2.12293	0.0337244	0.00821496	4.09237	0.439961	2.56918	0.0343382	0.0193942	0.173915	0.233173	0.019114	0.0573115	0.140372	0.0979734	9.43902	12.1345	0.0140836	4.66772	0.898727	0.197372	0.0166423	7.14004	0.335938	0.023179	6.12918	7.04188	0.81043	0.00928553	0.036539	0.360037	0.0183646	2.04968	0.00443285	0.162025	0.00329698	0.0185472	0.00777067	9.88052	0.440435	0.978286	1.33216
4	0.0278722	0.0030485	0.00241669	0.562679	0.00446465	0.00236633	1.08097	0.388092	0.959415	0.00971666	0.0156035	1.09671	0.104559	0.00852431	0.0243408	0.0451169	0.0488419	3.54525	1.27196	0.0079026	1.66313	0.483558	0.256672	0.0128379	0.681518	0.0811666	0.00298545	0.76237	6.05155	0.734067	0.00241222	0.0308823	0.0882639	0.00361622	0.29029	0.00168883	0.185685	0.00345812	0.0129562	0.00518231	0.213728	0.333955	1.28257	1.40326
5	0.0577328	0.0064087	0.00187157	1.14905	0.030533	0.00566991	2.91548	0.176665	1.73937	0.0913141	0.0226244	0.0594049	0.477024	0.0152816	0.040995	0.0466407	0.0709933	17.9171	2.51991	0.150337	4.02475	2.12782	0.0929903	0.0623981	1.12841	0.164317	0.0036798	1.40899	6.8403	0.830847	0.005709	0.0343668	0.141177	0.0130409	0.435519	0.00220548	0.0982525	0.00283471	0.00830812	0.00333984	0.114853	0.431561	1.02053	1.76662
6	0.0448562	0.00316342	0.00281097	0.285291	0.00741307	0.00279058	1.03279	0.158492	0.948581	0.0110794	0.00822022	0.102215	0.0585322	0.00760432	0.0154292	0.0128955	0.058114	7.42512	1.77896	0.0060193	1.61522	0.195042	0.153554	0.088673	0.324077	0.0542032	0.00288905	0.516298	4.00769	0.630225	0.00381052	0.0165926	0.0923314	0.00245353	0.660875	0.00232429	0.136859	0.00139849	0.00686405	0.00213857	0.0418075	0.282915	1.14437	1.33318
7	0.0481702	0.00885256	0.00373919	0.988772	0.165492	0.0283029	2.70283	1.08299	0.881239	0.091561	0.0148953	3.63268	0.355195	0.0145191	0.0210088	0.0400562	0.0428904	6.49521	1.53266	0.013082	4.38813	0.661944	0.0545024	0.0198307	1.04015	0.947157	0.00242634	1.04255	7.92255	0.801391	0.00421972	0.0341397	0.162324	0.00773272	0.919607	0.00731263	0.174305	0.00229477	0.0134271	0.00396189	0.280227	0.33433	1.05725	1.57582
8	0.0225086	0.00367618	0.00372786	0.873956	0.0895566	0.00823183	3.4195	1.22217	1.42466	0.0315531	0.017397	0.840489	0.495746	0.0136523	0.0261014	0.0684356	0.0483158	2.76078	2.93481	0.0150156	2.65949	0.973671	0.119255	0.00444665	1.90859	0.260746	0.00264864	1.9154	5.65183	0.978753	0.00239838	0.0171084	0.0509841	0.00466222	0.645805	0.00172108	0.233297	0.00538044	0.019813	0.0022028	1.72678	0.533937	1.27415	1.70278
9	0.124851	0.0241194	0.0166096	1.17765	0.0289857	0.00803551	4.00991	0.326852	2.80945	0.0449585	0.0260071	0.222196	0.389854	0.019049	0.0768739	0.178893	0.165752	8.82352	8.03901	0.0203382	2.92562	1.36844	0.0651474	0.0245461	6.3873	0.286261	0.00804706	6.00249	6.0218	0.689805	0.00755389	0.152161	0.269697	0.0157172	1.25097	0.0113245	1.01395	0.0153101	0.0189405	0.00186156	3.03733	0.405192	0.99577	1.12719
10	0.0893156	0.00936599	0.00889364	0.233072	0.0259571	0.0121325	1.33238	0.122519	1.34879	0.0259481	0.0226148	0.218322	0.346605	0.0183834	0.0312532	0.0955075	0.262027	2.77213	4.0051	0.0178493	3.23233	0.299898	0.0902887	0.00323303	1.81042	0.12111	0.0159032	2.07168	4.52081	0.836345	0.0140957	0.0523548	0.543844	0.0248864	0.946828	0.00679165	0.245384	0.00529272	0.0197777	0.00489753	0.406821	0.380318	1.22501	1.84648
11	0.0361762	0.00379785	0.00447989	0.149808	0.0203416	0.00274663	0.480245	0.325079	0.555344	0.0142848	0.00592741	0.0854123	0.611162	0.00719956	0.0210144	0.0435451	0.0896581	4.19628	0.810912	0.0331442	0.338981	0.167851	0.0961879	0.0272373	0.542356	0.107305	0.00301797	0.571783	1.37938	0.996739	0.00782179	0.122667	0.0947326	0.00644962	0.191177	0.00371354	0.085225	0.0122709	0.00633899	0.00291596	0.204171	0.349944	1.5604	2.55445
12	0.0364978	0.00491877	0.00568626	0.470286	0.0182265	0.00184252	1.14446	0.727734	0.317541	0.03916	0.0073025	0.31398	0.145122	0.00800368	0.0100996	0.0147998	0.0391973	6.51618	0.353986	0.0217335	2.06204	2.35947	0.244584	0.0258566	0.178187	0.0820074	0.00771698	0.203507	1.91094	0.679507	0.00627244	0.0280114	0.0506561	0.00779242	0.427466	0.00325829	0.0335287	0.00284208	0.0233492	0.00316513	0.0306459	0.386871	1.11851	1.3889
13	0.0489217	0.00896684	0.00709232	1.21132	0.262629	0.00355286	1.16222	0.395764	1.17572	0.0970276	0.021119	0.411296	0.523225	0.0193943	0.0320783	0.0614292	0.0702622	7.95373	1.6872	0.0411916	4.17384	0.529766	0.173464	0.021243	1.19153	0.206525	0.00258282	1.20703	8.1056	0.689076	0.00790156	0.0630488	0.147099	0.00858293	0.842253	0.00475941	0.349477	0.0782964	0.00842536	0.0040489	0.870352	0.335632	0.983828	1.32787
14	0.0931527	0.00958625	0.00975394	0.560007	0.0157086	0.0103985	1.06373	0.161846	0.435841	0.0221948	0.0315106	0.0400282	0.497017	0.0176403	0.032721	0.0615434	0.28334	2.01347	0.810865	0.0283627	1.76356	0.0292803	0.154131	0.0832836	0.535114	0.0465264	0.0102122	0.536388	0.587086	1.12817	0.0203931	0.348012	0.103563	0.0334929	1.06707	0.00829811	0.0512306	0.00979775	0.0258466	0.0136092	0.269801	0.301112	1.38738	1.36398
15	0.0650798	0.010547	0.0197631	0.836199	0.264618	0.00149029	1.77167	0.388485	1.41578	0.208279	0.0222446	1.43838	0.581335	0.0170661	0.0418516	0.0584719	0.0486771	10.8192	1.96814	0.112118	3.52901	0.524535	0.646852	0.130855	0.899044	0.320886	0.0038037	1.09349	12.828	0.798207	0.010618	0.168642	0.11839	0.0125403	0.933725	0.00536664	0.457923	0.0166223	0.0418761	0.00514395	0.153717	0.318395	1.02887	1.72199
16	0.0769299	0.0111193	0.00773006	0.436258	0.0413621	0.00977276	1.18714	0.440554	1.06533	0.112847	0.0242764	0.0878962	0.594032	0.0232694	0.045442	0.0562078	0.0880016	5.0986	1.37543	0.459603	3.3141	0.545907	0.14244	0.0211043	1.14182	0.778832	0.0043307	1.14491	1.72366	0.977402	0.0110474	0.192416	0.133249	0.0104026	0.434975	0.0119818	0.0896832	0.00457668	0.0182197	0.00152816	0.40104	0.35267	1.10311	1.88674
17	0.0304462	0.00762314	0.0145615	1.0748	0.0376525	0.00441561	1.44411	1.01553	1.4507	0.0604443	0.0253692	0.198931	0.548027	0.0170491	0.0495465	0.120815	0.0591212	11.0615	2.38889	0.0966127	2.43973	0.32181	0.140553	0.128581	3.3019	0.239171	0.00284241	2.9504	3.86116	0.662948	0.0075064	0.234265	0.174838	0.00791385	1.38408	0.00591795	0.189339	0.00577573	0.0221813	0.00258022	1.88589	0.44568	1.02784	1.57398
18	0.0422471	0.0117956	0.0136976	1.42639	0.0300728	0.00322434	1.51234	3.64625	0.912914	0.0279087	0.0197448	0.109728	1.04362	0.0139426	0.0374194	0.093319	0.0549085	9.22433	1.52778	0.0829978	2.19024	0.210767	1.4274	0.0336021	1.12346	1.03389	0.00302214	1.07936	2.05905	0.810042	0.00751671	0.232483	0.204477	0.00962604	0.83025	0.00385771	0.0415196	0.0838364	0.0406796	0.00481874	1.07642	1.04777	0.998711	1.84126
19	0.0304311	0.0154315	0.00964226	1.63305	0.180111	0.00106313	4.75526	1.18678	1.44739	0.104482	0.0204306	0.182116	0.464131	0.0184218	0.0432006	0.0552559	0.158858	5.93068	1.70165	0.0706307	3.51984	0.956407	0.312502	0.107358	1.09072	0.407435	0.00759091	1.22822	4.35028	0.788178	0.00817217	0.0383989	0.19441	0.0110069	1.9997	0.00481081	0.424837	0.0166486	0.0224629	0.00556171	0.238416	0.515852	1.08404	1.45806
20	0.0378143	0.00866273	0.00748309	0.889145	0.0142118	0.00702713	2.5717	0.304842	0.110818	0.0162303	0.0219788	0.0375779	0.299036	0.0146948	0.0160508	0.0270384	0.12208	6.52547	0.233396	0.0240841	3.67302	0.21734	0.172696	0.0282729	0.302209	0.146709	0.0116683	0.242804	1.47704	0.87922	0.00814605	0.0538048	0.211918	0.00903538	1.47793	0.00731812	0.0584764	0.00553834	0.0170353	0.00926327	0.254343	0.163815	1.06495	1.38283
21	0.0587996	0.0128283	0.00767657	0.937479	0.0185009	0.00979016	1.34931	0.372138	1.55322	0.023845	0.0168544	0.0486571	0.224631	0.0249156	0.0422468	0.0660847	0.127863	7.1349	2.26434	0.0745089	3.2359	0.121389	0.216414	0.0302158	1.97677	0.37069	0.00887421	1.93685	1.85665	0.807706	0.00735498	0.139147	0.139224	0.00679115	1.01733	0.0176515	0.0363865	0.0133245	0.0158817	0.0051609	0.470473	0.379376	1.06662	1.76385
22	0.0400484	0.013197	0.0147654	1.44171	0.123552	0.00714004	1.62342	0.173836	3.9752	0.0558503	0.0281957	0.130964	0.47429	0.0226089	0.0746823	0.0766953	0.105074	6.19738	4.19428	0.0629592	4.45884	0.137839	0.171794	0.0516092	2.8505	0.551551	0.00968903	3.2203	3.28958	0.90093	0.00700512	0.125664	0.1936	0.0126555	0.863271	0.0120395	0.169278	0.00940521	0.0156742	0.00803448	0.301907	0.395174	1.0793	1.30848
23	0.0914246	0.00372923	0.00349521	0.425297	0.00965222	0.00326635	0.770617	0.557906	1.49838	0.0421598	0.00969014	0.660888	0.434629	0.00675742	0.0280941	0.0423415	0.0648695	4.00883	2.03848	0.0229333	0.734309	0.165333	0.112484	0.00428104	0.879306	0.158789	0.00241536	1.09014	10.2915	0.700531	0.00520654	0.157345	0.0929294	0.00482511	0.20721	0.00385414	0.213737	0.00396382	0.00568488	0.00222686	0.0533358	0.307472	1.17898	1.45689
24	0.0704618	0.00302623	0.0076891	0.990635	0.00898044	0.0072409	0.497968	0.601199	1.94304	0.0115974	0.0119343	0.399519	0.398843	0.00604808	0.0406066	0.0992599	0.170111	3.26672	2.93732	0.0137244	0.864928	0.0484218	0.10823	0.0162502	2.42326	0.328695	0.00497366	2.25627	3.07165	0.85054	0.0103102	0.334985	0.0705396	0.0170987	0.306863	0.00643837	0.123838	0.00300561	0.0148923	0.00798265	0.95482	0.303672	1.44634	1.60736
25	0.0480054	0.00742333	0.00358234	0.84435	0.0133126	0.00815041	0.85807	0.479099	2.62857	0.00799958	0.024436	0.0103841	0.343848	0.00972786	0.0703037	0.123435	0.128633	3.33458	5.09453	0.016266	0.837902	0.197004	0.159908	0.00376186	3.12917	0.102058	0.0063061	3.3087	0.235958	0.666894	0.00508931	0.232773	0.190581	0.0081519	0.401399	0.0082718	0.0145484	0.00386989	0.00898997	0.00747127	0.760488	0.159245	1.17505	1.71682
26	0.0738114	0.0111859	0.0104221	1.08124	0.0277896	0.00992999	1.82319	0.287981	1.35726	0.030789	0.0243615	0.0396598	0.283336	0.0227562	0.0429439	0.0879628	0.0850848	7.65913	1.97981	0.0753231	3.05835	0.319434	0.103728	0.0154088	2.56883	0.382739	0.010063	2.19182	4.03029	0.90415	0.00598807	0.361752	0.130316	0.00753967	0.99288	0.0127533	0.0737255	0.00622336	0.0183109	0.00360551	0.953884	0.359298	1.09231	1.27242
27	0.037458	0.0163931	0.0123621	1.02308	0.103751	0.00376105	0.88959	0.0447074	3.33105	0.0435166	0.0139371	0.459519	0.305382	0.0150913	0.0920168	0.120113	0.127666	3.6247	3.97933	0.0968836	1.10749	0.0685213	0.276972	0.0056964	2.37898	0.145826	0.00590534	2.65921	8.94295	0.580389	0.00477238	0.162314	0.204823	0.00771973	0.661495	0.00374543	0.262578	0.00662026	0.0315072	0.00807953	0.352448	0.249291	1.0786	0.978697
28	0.0190092	0.0329487	0.0112375	3.03309	0.114801	0.00844892	3.76946	0.638931	4.55186	0.0866066	0.0455818	2.58289	0.308188	0.0370616	0.0840026	0.108449	0.0790135	24.03	5.22929	0.120314	7.11237	0.285831	0.293883	0.0325002	2.88478	0.168077	0.00656524	3.35554	32.6284	0.55218	0.0102216	0.115123	0.43309	0.0101879	3.64122	0.0228634	0.200934	0.0135051	0.0296133	0.0110758	1.14256	0.393608	0.931343	1.03956
29	0.0704065	0.0214483	0.0239697	3.17315	0.222372	0.0252058	4.96301	0.899959	1.65382	0.196419	0.0574097	1.73161	0.234446	0.052797	0.0743606	0.197219	0.21349	19.0393	4.5397	0.0993867	7.08785	1.97921	0.268714	0.0253424	6.15883	0.19527	0.026552	5.75211	15.5232	0.664248	0.0204163	0.319227	0.487367	0.0110994	3.62844	0.0300474	0.954737	0.0187762	0.0464659	0.018761	2.76425	0.623369	0.91017	1.37628
30	0.054014	0.0087828	0.0100074	0.56387	0.0285511	0.0116904	1.05184	0.0667457	1.03421	0.0478897	0.0259695	0.37386	0.673353	0.0212768	0.0512297	0.0819682	0.0425808	5.28363	0.917855	0.375588	2.09858	0.335033	1.13833	0.00250606	0.65504	0.328411	0.0136132	0.675697	4.2614	0.774069	0.00799504	0.132902	0.198719	0.0116405	0.4035	0.00564725	0.190058	0.00473688	0.0649589	0.00748765	0.314407	0.338748	1.08817	1.80689
31	0.139474	0.0311111	0.0100976	0.977322	0.366416	0.00902916	2.97808	2.95891	2.35372	0.10615	0.0408393	8.21377	1.00949	0.0388274	0.0781856	0.0989033	0.101557	18.9754	5.46816	2.26152	7.40851	1.86792	0.226959	0.131273	2.41709	0.244358	0.00454049	2.95481	49.0298	1.23405	0.0075997	0.204157	0.279963	0.0115479	0.771718	0.0328894	0.780762	0.159608	0.0262707	0.00870154	0.265487	0.635767	0.953382	1.93311
32	0.130158	0.0110664	0.00825584	0.996081	0.0614061	0.00885415	0.795886	0.161971	1.57208	0.0612292	0.0169542	0.235372	1.40381	0.0192025	0.065104	0.131291	0.0898572	5.45428	2.43799	0.215606	1.62854	0.250638	0.830491	0.00493107	1.72588	0.557881	0.00900168	1.81561	3.67602	0.706736	0.0149479	0.294518	0.245618	0.0135741	0.529145	0.0120375	0.170515	0.00575926	0.0230384	0.00963115	0.506388	0.418461	1.09811	1.59485
33	0.0592795	0.0239305	0.0290572	1.52524	0.280323	0.0135355	1.57786	0.106411	3.57133	0.154883	0.0355541	0.281719	0.603355	0.0343598	0.119546	0.192053	0.1429	5.01624	3.97502	0.292741	4.6885	0.608683	0.232693	0.0133229	2.72391	0.937223	0.0219515	3.04533	3.05351	0.779614	0.0127461	0.666879	0.186996	0.02125	0.860506	0.0170752	0.135766	0.0197438	0.0712025	0.0169261	0.804129	0.450444	1.00505	1.52756
34	0.126739	0.0537623	0.0176215	1.4749	0.133889	0.0210336	1.30742	0.146006	8.89762	0.0901755	0.0511765	1.95914	0.309168	0.0509846	0.244747	0.439423	0.147811	13.197	8.66049	0.297272	3.57862	0.663658	1.33833	0.0144102	7.74861	0.394556	0.00778203	7.59994	31.2035	0.680996	0.0149744	0.319616	0.595337	0.0161566	0.802243	0.0399373	0.970805	0.0382902	0.181043	0.0225609	2.43618	0.468139	0.917055	1.18369
35	0.065065	0.0124554	0.0218875	0.712583	0.0630987	0.0253421	1.44646	0.320486	1.12114	0.00874209	0.0223752	0.0144831	0.443439	0.0195894	0.0629472	0.162797	0.199547	5.39973	2.0677	0.680317	1.3368	0.0374629	0.149736	0.0127014	2.39904	1.571	0.0115104	2.25014	0.583466	1.06517	0.0110057	0.482841	0.121877	0.0138104	0.559442	0.00951406	0.0419356	0.00401486	0.0154574	0.00732582	0.551864	0.455903	1.31135	2.5552
Mean	0.0592599	0.0128633	0.00996117	1.06998	0.083644	0.00867778	1.9898	0.674646	1.83077	0.0589997	0.0227747	0.771069	0.442869	0.0191965	0.052127	0.0945162	0.106516	8.04606	3.04526	0.17067	3.0863	0.598734	0.29548	0.0399163	2.16346	0.356552	0.00781946	2.18318	7.6601	0.798417	0.00881345	0.170359	0.198487	0.0112733	0.963603	0.00964889	0.245155	0.0171292	0.0265	0.00670485	0.985803	0.405417	1.10849	1.55159
St. dev.	0.0323278	0.0104811	0.00657925	0.652341	0.0932483	0.00671678	1.24636	0.804187	1.58556	0.0504013	0.0116464	1.50481	0.272472	0.0112938	0.0415734	0.0763885	0.0619536	5.13701	2.48058	0.387107	1.74625	0.61298	0.344311	0.0412533	1.90527	0.326768	0.00606203	1.76808	10.0391	0.155015	0.00423779	0.147509	0.132651	0.00619236	0.786853	0.00903388	0.268301	0.0305069	0.0304898	0.00487369	1.70271	0.156481	0.146739	0.347248
RSD	0.545526	0.814812	0.66049	0.609676	1.11482	0.774021	0.626371	1.19201	0.866063	0.854264	0.511373	1.95159	0.615243	0.588328	0.79754	0.808205	0.581636	0.638451	0.81457	2.26816	0.565807	1.02379	1.16526	1.0335	0.88066	0.916467	0.77525	0.809866	1.31057	0.194153	0.480832	0.86587	0.668309	0.549295	0.816574	0.936261	1.09442	1.78099	1.15056	0.726891	1.72723	0.385975	0.132377	0.223802
Median	0.0489217	0.00958625	0.00889364	0.988772	0.0337244	0.00803551	1.44646	0.388485	1.42466	0.0421598	0.0219788	0.222196	0.398843	0.0176403	0.0422468	0.0766953	0.0896581	6.51618	2.26434	0.0629592	3.05835	0.335033	0.171794	0.0245461	1.72588	0.244358	0.0063061	1.81561	4.35028	0.798207	0.00782179	0.139147	0.162324	0.0101879	0.83025	0.00643837	0.170515	0.00577573	0.0185472	0.0051609	0.406821	0.380318	1.0793	1.46909
Min.	0.0190092	0.00302623	0.00181854	0.149808	0.00446465	0.00106313	0.480245	0.0447074	0.110818	0.00799958	0.00592741	0.0103841	0.0472529	0.00604808	0.00795156	0.0128955	0.0387731	2.01347	0.233396	0.0060193	0.338981	0.0292803	0.0545024	0.00250606	0.178187	0.0465264	0.00241536	0.203507	0.235958	0.537029	0.00239838	0.0165926	0.0506561	0.00245353	0.191177	0.00168883	0.0145484	0.00139849	0.00568488	0.00152816	0.0306459	0.159245	0.91017	0.978697
Max.	0.139474	0.0537623	0.0290572	3.17315	0.366416	0.0283029	4.96301	3.64625	8.89762	0.208279	0.0574097	8.21377	1.40381	0.052797	0.244747	0.439423	0.28334	24.03	12.1345	2.26152	7.40851	2.35947	1.4274	0.138287	7.74861	1.571	0.026552	7.59994	49.0298	1.23405	0.0204163	0.666879	0.595337	0.0334929	3.64122	0.0399373	1.01395	0.159608	0.181043	0.0225609	9.88052	1.04777	1.5604	2.5552

## Sheet: B1
BcF	(bioconcentration factors related to upper mineral soil horizon)
	Ag	Al	As	Ba	Be	Bi	Ca	Cd	Ce	Co	Cr	Cs	Cu	Fe	Ga	Ge	Hg	K	La	Li	Mg	Mn	Mo	Na	Nd	Ni	Pb	Pr	Rb	S	Sb	Se	Si	Sn	Sr	Th	Tl	U	V	W	Y	Zn	C	N
1	0.0460001	0.00192574	0.000619874	0.649038	0.0371662	0.00976165	3.98199	28.2694	0.303704	0.047189	0.011714	0.0123122	1.72868	0.00691588	0.0156281	0.0379574	0.35162	2.74554	0.684888	0.00606977	2.38525	0.447819	0.132147	0.0319398	0.335015	0.413325	0.00477842	0.367672	1.41075	7.65111	0.0374691	0.19695	0.0194751	0.0209131	0.188693	0.000636078	0.00534506	0.00463555	0.00461451	0.00721941	0.198218	1.61035	12.4584	9.22762
2	0.153812	0.0376677	0.0239658	7.57794	0.297669	0.22593	25.0274	59.6133	0.279392	0.775374	0.0485921	28.9085	18.1464	0.178352	0.236564	0.27275	7.49652	101.117	0.924415	0.23384	45.925	15.0375	2.76122	0.134646	0.705457	4.85005	0.129635	0.672744	90.4324	16.2259	0.246983	1.53952	0.0167255	0.170463	2.50786	0.00145498	8.72678	0.00197489	0.0937922	0.0220021	0.238638	4.08601	69.0428	10.1368
3	0.0523186	0.00425629	0.00389968	0.398763	0.0106541	0.0130546	9.62039	2.37757	0.472127	0.0472568	0.00675061	0.0526834	0.889274	0.0057739	0.0183583	0.130162	0.56392	1.31146	2.1008	0.00362696	0.992263	0.885164	0.227327	0.00203262	1.17829	0.438382	0.0690589	1.04352	1.11301	10.9565	0.0111463	0.160788	0.0446974	0.0298416	0.764626	0.000753551	0.0695026	0.00141751	0.00447652	0.00849079	1.97865	0.697412	10.0042	10.3472
4	0.0502314	0.00132611	0.00110254	0.210486	0.00205062	0.00290095	1.05216	1.93598	0.428337	0.0148767	0.0151153	0.462617	1.16274	0.00357088	0.0106355	0.0646565	0.283333	0.956309	0.548525	0.00461108	1.29962	0.101358	0.910866	0.00229988	0.344251	0.172598	0.00222692	0.362363	1.45994	3.97084	0.00949797	0.0993562	0.0340755	0.0077718	0.0958038	0.000459495	0.0999627	0.00127001	0.00943039	0.00537556	0.168095	0.474942	9.29822	14.7639
5	0.244771	0.0415581	0.0264667	3.97459	0.22719	0.0503763	29.6738	14.5655	2.85347	1.12884	0.162804	0.673472	12.5161	0.200817	0.498351	0.173205	4.6072	61.9086	4.10235	0.245381	40.7678	14.5322	2.85306	0.193646	1.75638	5.29377	0.0637399	2.0813	34.9623	27.2933	0.108184	1.12259	0.0174267	0.108299	1.69225	0.00206286	1.16084	0.00359663	0.0827131	0.0412223	0.207628	12.1676	81.3303	90.46
6	0.013572	0.000867522	0.00160198	0.0268681	0.00496202	0.0061057	0.937813	0.656769	0.196646	0.0120395	0.00771886	0.156854	1.11219	0.00385797	0.00939463	0.021774	0.370487	0.764947	0.463411	0.00472442	0.678398	0.0889227	0.651638	0.00384455	0.0879596	0.105122	0.0080703	0.133549	0.767818	4.80568	0.00991463	0.0789464	0.0195632	0.0138566	0.0887382	0.000621029	0.159317	0.000913534	0.00638402	0.00450008	0.0142582	0.294706	27.0609	50.5208
7	0.0390466	0.00169416	0.00124809	0.198757	0.0784379	0.0511614	3.8498	3.94506	0.199159	0.0295548	0.00491509	0.388813	0.428632	0.00321953	0.00803946	0.0300575	0.280412	0.971794	0.352616	0.00191849	0.519475	0.184068	0.198572	0.00220653	0.227852	0.443288	0.00811851	0.231077	1.0529	6.55711	0.00675546	0.172538	0.0299842	0.0146071	0.304465	0.00156078	0.0660221	0.00165027	0.00436205	0.00460818	0.0671556	0.199123	15.5313	15.3921
8	0.0460811	0.00115098	0.00106581	0.553786	0.0214533	0.00967466	6.89269	18.1499	0.868372	0.0513875	0.0157103	0.267108	1.9201	0.00683377	0.00712175	0.0709654	0.334551	0.829623	1.82234	0.00379101	1.08112	1.13371	0.394504	0.0013083	1.36111	0.297962	0.00993633	1.2652	1.35904	8.46045	0.0115404	0.0896265	0.01689	0.00365209	0.479176	0.000759127	0.0947653	0.00295251	0.0165979	0.00101189	0.830166	1.10102	18.9869	22.8359
9	0.106298	0.00419766	0.0143541	0.103145	0.00532443	0.00487369	6.56628	0.477388	0.535858	0.0227828	0.00537765	0.155761	0.138359	0.00247188	0.0201313	0.0553303	0.493013	1.90901	1.5801	0.00471856	0.29517	0.585539	0.0607192	0.00314856	1.18003	0.186245	0.0362227	1.13471	1.34852	2.39785	0.0512721	0.100055	0.0604497	0.0449699	0.671935	0.00203135	1.23282	0.00718999	0.00359994	0.0195318	1.14419	0.284058	4.97191	6.06777
10	0.0585688	0.002277	0.006482	0.116428	0.0081372	0.0225065	0.832267	0.247499	0.399632	0.0122766	0.0171697	0.142193	1.05464	0.00617871	0.00915845	0.0625399	1.07386	0.817304	1.2155	0.00605649	1.00129	0.291172	0.205278	0.000609674	0.547142	0.128834	0.0425341	0.629735	1.21794	2.78777	0.0377919	0.112439	0.0373178	0.0441841	0.280939	0.00158446	0.152185	0.00280346	0.0103473	0.0138058	0.170445	0.399007	12.3115	9.02659
11	0.0188248	0.00137396	0.00122877	0.0814713	0.0116548	0.00185491	0.93701	1.23151	0.0545701	0.00917597	0.00713125	0.00912777	0.606285	0.0028561	0.00770698	0.0252997	0.61835	1.58711	0.0853602	0.00252019	0.258775	0.0643527	0.197954	0.0237555	0.0423912	0.0890511	0.00372342	0.0434954	0.371663	1.98574	0.00328236	0.108284	0.0468488	0.00225182	0.193841	0.000208382	0.031446	0.00298871	0.00440619	0.000802673	0.0429974	0.139536	11.9679	18.0986
12	0.0603892	0.00463355	0.0230875	0.252235	0.0532111	0.00963472	2.66235	36.6185	0.120787	0.111615	0.0169588	0.848205	1.81181	0.0145795	0.019888	0.0637466	0.928017	1.71053	0.137685	0.0409361	1.6972	6.21709	4.82922	0.00432815	0.0724845	0.391439	0.0577483	0.0815797	0.725499	7.1434	0.0559743	0.323146	0.00922378	0.03196	0.160166	0.00128054	0.057529	0.00271698	0.0560972	0.0140654	0.0209332	3.12621	51.9982	73.6
13	0.0282372	0.0012921	0.00573948	0.97014	0.0337175	0.000935095	4.23896	30.1653	0.452723	0.18653	0.0334737	0.0496945	1.87298	0.00736167	0.00531178	0.041935	0.340936	0.820635	0.732437	0.00405539	2.24141	0.875191	0.580605	0.00110479	0.441606	0.509526	0.00421954	0.452819	0.68956	5.63087	0.0347197	0.288719	0.0181487	0.0018002	1.45919	0.000763027	0.06186	0.0227895	0.0152517	0.00149352	0.262776	0.360551	14.1805	33.9874
14	0.11511	0.00404783	0.0110982	0.294262	0.0146576	0.0225282	4.76301	2.68257	0.171811	0.0370995	0.0286123	0.0648575	0.985192	0.00920155	0.0204645	0.0713009	1.40734	1.38015	0.338429	0.0145932	1.34105	0.224649	0.215819	0.0239882	0.21243	0.102793	0.0418694	0.220874	0.409672	49.3288	0.012746	1.17843	0.0456041	0.0609923	0.629222	0.00348416	0.0638734	0.00501917	0.0206192	0.0217064	0.0859788	0.468344	31.5992	23.2727
15	0.0374479	0.0019545	0.00880822	0.215521	0.0413809	0.000878727	1.16025	4.57789	0.280331	0.428461	0.019336	0.284592	3.41123	0.00865499	0.0158849	0.0590695	0.366804	1.36933	0.352471	0.011061	0.911803	0.505956	3.61701	0.0110898	0.173505	0.642911	0.0070638	0.203211	1.86215	5.57883	0.0254802	0.906144	0.0177898	0.00356237	0.20395	0.000463337	0.117957	0.002952	0.0439035	0.00474883	0.0484982	0.286272	23.3515	70.846
16	0.0494413	0.00395635	0.00150077	0.155383	0.0228043	0.0164725	1.74371	4.24067	0.256864	0.0994035	0.0127125	0.0676336	2.35742	0.0107992	0.0238472	0.0529083	0.952308	1.40463	0.338235	0.126445	1.35741	0.514951	0.544434	0.00610869	0.277559	0.963868	0.00563353	0.282224	0.606545	7.00972	0.0256192	1.29218	0.0254139	0.0151013	0.185592	0.00256778	0.0459352	0.00175107	0.0129852	0.0017135	0.124846	0.694817	24.156	29.7735
17	0.0827948	0.000860691	0.0199321	0.614629	0.0209796	0.00784798	0.155074	1.17218	0.537897	0.00477991	0.0020817	0.102643	0.310353	0.00134547	0.00992354	0.0369654	0.448708	2.41352	1.02009	0.015213	0.0994799	0.0720577	0.610318	0.010354	0.978623	0.033058	0.0122451	1.01581	0.86378	1.2722	0.108964	1.58539	0.033569	0.0111661	0.641073	0.00264455	0.102788	0.00349113	0.00183022	0.00201903	0.196061	0.153647	38.9361	90.1417
18	0.024699	0.00159142	0.00688214	0.158674	0.00584386	0.00511821	0.878749	3.76555	0.124887	0.00576737	0.00521358	0.0243557	0.366269	0.00218878	0.00792722	0.0331152	0.398526	1.32154	0.217359	0.0106596	0.26651	0.0361046	1.4594	0.0039419	0.159486	0.261362	0.0104264	0.155866	0.288905	3.50269	0.0540693	0.375637	0.0330627	0.0142198	0.267481	0.000517838	0.0124823	0.15335	0.00755019	0.00442494	0.186883	0.30421	14.9271	43.7251
19	0.0176249	0.00269618	0.0072864	0.278299	0.0333193	0.00142055	2.74153	3.26967	0.324016	0.0197088	0.00761851	0.0698551	0.562966	0.0035044	0.0102516	0.0203094	0.614899	1.07004	0.400519	0.0135017	0.506067	0.0736365	0.49307	0.0192156	0.244293	0.227126	0.0131399	0.286853	0.640675	4.1217	0.0196537	0.102435	0.0361296	0.00884196	0.633012	0.000925467	0.147757	0.00537847	0.00692294	0.00326284	0.074026	0.248053	20.6268	23.2294
20	0.055214	0.00259828	0.0106467	0.617509	0.00986674	0.0243169	7.4375	5.03105	0.0267626	0.013946	0.0164976	0.0319934	0.810903	0.0183892	0.0087005	0.0335491	0.934659	2.18368	0.058697	0.00575126	1.59021	0.495656	0.594533	0.00570328	0.0735174	0.172412	0.0600092	0.0588598	0.430595	9.69562	0.0361364	0.182839	0.0320958	0.0347002	0.632946	0.00192287	0.0672731	0.00319982	0.00780508	0.0127482	0.0993796	0.77086	23.5306	22.4395
21	0.0439563	0.00324977	0.0126261	0.269258	0.0148744	0.0238749	2.61413	5.97725	0.290993	0.0196058	0.0133373	0.0289839	1.72984	0.0114556	0.0227303	0.0952213	0.686912	1.33825	0.432085	0.0187686	0.906213	0.292745	0.694472	0.00387021	0.369999	0.618475	0.0338333	0.361228	0.32022	10.4379	0.0356062	0.526705	0.0184944	0.0280988	0.42901	0.00292716	0.0228373	0.00503447	0.00984495	0.0100316	0.138032	0.649615	32.9787	33.2665
22	0.0341658	0.00280748	0.0106732	0.316657	0.0329752	0.0194275	2.86773	1.23581	0.806773	0.0203523	0.0129648	0.0439808	1.09091	0.00620177	0.0297218	0.0337154	0.426659	1.13041	0.918906	0.0135086	0.931145	0.209974	0.546592	0.00611867	0.627604	0.528335	0.0330139	0.728073	0.440811	6.73676	0.0163811	0.450894	0.0300092	0.0189648	0.306648	0.00198617	0.0737895	0.00261148	0.0061175	0.00859635	0.0779908	0.435598	29.1494	25.3782
23	0.0637804	0.00102249	0.0020226	0.120827	0.00231113	0.00963324	0.204192	1.36791	0.392968	0.00730716	0.00138806	0.140268	0.488514	0.00173721	0.010094	0.0195278	0.621682	1.4171	0.645426	0.00563304	0.105509	0.0514112	0.409352	0.00108748	0.223543	0.0332466	0.0092266	0.295914	2.31944	1.51892	0.0208504	0.58223	0.0306933	0.00646931	0.0568691	0.00087929	0.0741166	0.00131422	0.0013104	0.00152056	0.0135128	0.206793	32.023	12.0191
24	0.0381092	0.00114108	0.00634316	0.506589	0.00543435	0.0145457	0.240986	0.90794	0.872885	0.00617982	0.00372698	0.293426	0.289541	0.00252207	0.0182265	0.0405273	0.656566	1.6992	1.29922	0.00489927	0.3533	0.0854749	0.0583997	0.00708995	1.22893	0.145918	0.0151082	1.07626	1.72318	1.33435	0.00632559	0.246579	0.028856	0.0265408	0.121484	0.00196976	0.0914976	0.00120167	0.00536054	0.00587644	0.779022	0.245935	20.5762	13.2815
25	0.0320008	0.00255288	0.00294927	0.52379	0.00606809	0.00831344	0.114021	0.357449	0.792864	0.00280198	0.0140196	0.0074051	0.296779	0.00467072	0.0311961	0.0503355	0.604268	1.2786	1.596	0.00747977	0.127129	0.0514134	0.122955	0.00151388	0.950969	0.0576507	0.0143738	1.03416	0.0775755	0.626306	0.00510262	0.411865	0.0637846	0.0182184	0.303388	0.00248396	0.00798101	0.00233579	0.0038775	0.0071041	0.255203	0.147101	7.39717	18.1318
26	0.0760918	0.00274516	0.0130024	0.370262	0.00705921	0.0440159	6.82919	1.63667	0.278358	0.0144879	0.0133196	0.0200055	1.20804	0.00955743	0.0174346	0.0489002	0.475984	1.6082	0.425581	0.0122739	0.71276	0.1504	0.495119	0.00278955	0.553371	0.389494	0.0400152	0.477438	0.680679	8.03346	0.0310285	1.59083	0.0284287	0.0175856	0.495357	0.00259504	0.0412752	0.0030335	0.00867915	0.00685455	0.360144	0.353347	42.8659	20.4598
27	0.00887351	0.00252591	0.00276541	0.317025	0.00642098	0.00311233	0.3254	0.212809	0.247376	0.00613655	0.000800045	0.0276105	0.165017	0.0016343	0.0134004	0.0118185	1.09183	0.749652	0.332756	0.00982411	0.0671832	0.110239	0.720687	0.000737403	0.16231	0.015668	0.0109321	0.195959	0.94209	1.10623	0.0190304	0.364152	0.0465711	0.00175409	0.223554	0.000115002	0.0498795	0.000531956	0.00459907	0.00126271	0.0338001	0.15704	25.9283	18.3846
28	0.00629	0.00246351	0.00245436	0.489453	0.00863533	0.00203721	7.41637	1.66694	0.332587	0.0327194	0.00898742	0.380702	0.137131	0.00148192	0.00855339	0.016539	0.096836	2.07099	0.36528	0.0109129	1.47497	0.163558	0.529492	0.00477934	0.217103	0.191179	0.00899935	0.239192	3.52788	2.2646	0.0166269	0.141498	0.0353247	0.00325538	1.56822	0.00110307	0.0823733	0.00136611	0.00512207	0.00331207	0.147792	0.346809	5.24589	7.19159
29	0.0317369	0.0014002	0.000753626	0.32323	0.0312011	0.0111316	1.53437	6.0983	0.126674	0.0697957	0.0106092	0.234858	0.93488	0.00340562	0.00838562	0.0396268	0.439557	1.36962	0.335329	0.00897666	0.836299	0.207582	0.24032	0.000939627	0.441151	0.102951	0.0265297	0.406767	1.92296	2.09366	0.0227334	0.463072	0.0383579	0.015767	0.615337	0.00204764	0.188635	0.00171314	0.00603017	0.00273694	0.124463	0.435086	7.23344	8.35372
30	0.0226436	0.00177042	0.0113102	0.100776	0.0105691	0.0164655	1.26343	0.696681	0.200662	0.0207126	0.00862246	0.103726	1.13205	0.00788427	0.0153843	0.0589458	0.655657	0.88336	0.183717	0.0891875	0.704352	1.55912	2.26827	0.000455201	0.132199	0.205619	0.0273548	0.137637	0.615485	5.64076	0.0195864	0.29625	0.0400513	0.0179257	0.120873	0.00106216	0.0608662	0.00156602	0.0230792	0.00576414	0.0644065	0.640711	21.4765	20.2505
31	0.0163106	0.00177715	0.00512514	0.274767	0.0141218	0.000945255	1.381	6.69252	0.16045	0.0363895	0.012525	0.166743	0.950002	0.00399879	0.00381638	0.0223534	0.249907	1.16895	0.39416	0.0411755	0.9236	0.283852	0.294793	0.00315096	0.158699	0.160015	0.0057813	0.193382	1.21078	5.0648	0.0149544	0.204157	0.0283703	0.00156637	0.267903	0.00118508	0.0474076	0.00698808	0.00624466	0.00138985	0.0357263	0.198725	13.2062	12.1462
32	0.0956211	0.00268125	0.00688963	0.342546	0.0108364	0.0133275	0.383355	0.416968	0.28675	0.00278694	0.00115462	0.131563	1.0583	0.00277083	0.0203406	0.0134303	0.383654	1.6902	0.541428	0.065473	0.18336	0.0418619	1.4447	0.00121014	0.333458	0.0374442	0.0166127	0.37061	1.11853	2.28281	0.0182547	0.315029	0.050715	0.0122062	0.209543	0.00246122	0.097795	0.0023906	0.00514959	0.00804899	0.10237	0.291756	12.6758	11.1342
33	0.032496	0.00313121	0.0318616	0.42145	0.0594436	0.0429142	2.15711	0.822304	0.487812	0.139891	0.0265162	0.0439203	1.9824	0.00735242	0.0177718	0.035191	1.22513	0.72457	0.595208	0.0189569	1.60976	2.03606	0.428033	0.00105128	0.423033	0.973578	0.0198267	0.433403	0.214854	5.74891	0.0469499	0.666879	0.0338621	0.0138666	0.362067	0.00124855	0.0217501	0.00283252	0.0410987	0.00466658	0.163581	0.383069	20.0165	19.3593
34	0.0231186	0.00347138	0.00343051	0.3332	0.00657732	0.0162017	0.367751	0.286591	0.385895	0.00404905	0.00106908	0.110161	0.537599	0.00266996	0.0198525	0.0481048	0.855361	1.72674	0.440909	0.00975492	0.0875798	0.103043	2.31487	0.000878404	0.273045	0.0197185	0.0140535	0.297809	3.34319	2.01599	0.0436228	0.383602	0.0449668	0.00657659	0.149378	0.000984794	0.176046	0.00150636	0.0186898	0.0046593	0.103586	0.204485	21.6945	16.9502
35	0.0489306	0.00599737	0.0205208	0.688521	0.0361973	0.0462949	10.5573	3.05657	0.457104	0.00668512	0.0111876	0.00762709	0.557885	0.0104989	0.0358913	0.0828259	1.3738	3.59295	0.888845	0.206031	0.709103	0.17846	0.234068	0.00637795	0.986657	1.74836	0.0359299	0.935834	0.259566	7.99219	0.024924	0.772417	0.0421127	0.0280536	0.493906	0.00393749	0.043711	0.00287971	0.0081033	0.00696418	0.255849	0.80407	34.2599	36.919
Mean	0.0535602	0.00459038	0.00884985	0.652751	0.0340916	0.0217027	4.38311	7.26931	0.428786	0.0985133	0.0167352	0.986122	1.85004	0.0164204	0.0353168	0.0564189	0.934551	6.02976	0.767745	0.036638	3.28422	1.36835	0.923994	0.0150664	0.49947	0.598593	0.0257712	0.511632	4.59231	7.1221	0.0356908	0.498062	0.0330026	0.0245715	0.5087	0.00153394	0.387326	0.00769563	0.0161999	0.00781547	0.251866	0.953339	24.0857	26.8891
St. dev.	0.0454473	0.00871534	0.00818485	1.34803	0.0594842	0.0379099	6.33996	12.6028	0.467834	0.227792	0.0268839	4.79237	3.45939	0.04289	0.0878654	0.0491276	1.34497	19.1738	0.757445	0.0642756	9.89947	3.47121	1.10395	0.0380908	0.428532	1.15427	0.025748	0.436554	15.7857	8.7852	0.0434916	0.45456	0.012566	0.032218	0.523267	0.000931682	1.45436	0.0252485	0.0214937	0.00797894	0.380385	2.08302	16.6431	22.1886
RSD	0.848527	1.89861	0.924857	2.06515	1.74484	1.74678	1.44645	1.7337	1.09107	2.31229	1.60643	4.85981	1.8699	2.61199	2.48792	0.870766	1.43916	3.17986	0.986584	1.75434	3.01426	2.53678	1.19476	2.5282	0.857974	1.9283	0.999101	0.853257	3.43741	1.23351	1.21857	0.912658	0.380758	1.31119	1.02864	0.607377	3.75488	3.28088	1.32678	1.02092	1.51027	2.18498	0.690995	0.82519
Median	0.0439563	0.00252591	0.006482	0.317025	0.0141218	0.0111316	2.15711	2.37757	0.303704	0.0203523	0.011714	0.103726	0.985192	0.0057739	0.0156281	0.041935	0.604268	1.36962	0.463411	0.0106596	0.906213	0.209974	0.529492	0.00384455	0.335015	0.205619	0.0143738	0.362363	0.94209	5.57883	0.0227334	0.323146	0.0330627	0.0151013	0.304465	0.00128054	0.0695026	0.00280346	0.00755019	0.00537556	0.138032	0.360551	20.6268	19.3593
Min.	0.00629	0.000860691	0.000619874	0.0268681	0.00205062	0.000878727	0.114021	0.212809	0.0267626	0.00278694	0.000800045	0.0074051	0.137131	0.00134547	0.00381638	0.0118185	0.096836	0.72457	0.058697	0.00191849	0.0671832	0.0361046	0.0583997	0.000455201	0.0423912	0.015668	0.00222692	0.0434954	0.0775755	0.626306	0.00328236	0.0789464	0.00922378	0.00156637	0.0568691	0.000115002	0.00534506	0.000531956	0.0013104	0.000802673	0.0135128	0.139536	4.97191	6.06777
Max.	0.244771	0.0415581	0.0318616	7.57794	0.297669	0.22593	29.6738	59.6133	2.85347	1.12884	0.162804	28.9085	18.1464	0.200817	0.498351	0.27275	7.49652	101.117	4.10235	0.245381	45.925	15.0375	4.82922	0.193646	1.75638	5.29377	0.129635	2.0813	90.4324	49.3288	0.246983	1.59083	0.0637846	0.170463	2.50786	0.00393749	8.72678	0.15335	0.0937922	0.0412223	1.97865	12.1676	81.3303	90.46

## Sheet: B2
BcF	(bioconcentration factors related to lower mineral soil horizon)
	Ag	Al	As	Ba	Be	Bi	Ca	Cd	Ce	Co	Cr	Cs	Cu	Fe	Ga	Ge	Hg	K	La	Li	Mg	Mn	Mo	Na	Nd	Ni	Pb	Pr	Rb	Sb	Si	Sn	Sr	Th	Tl	U	V	W	Y	Zn
1	0.0335531	0.00184912	0.00114415	0.507418	0.0304857	0.0144614	2.71676	18.2353	0.336154	0.0325322	0.0105463	0.0198586	1.18799	0.00438772	0.0129962	0.016932	0.212186	2.06105	0.757886	0.00551057	1.66528	0.257111	0.224209	0.0242108	0.377264	0.556589	0.00402115	0.401259	1.10543	0.0380921	0.0212417	0.0290558	0.258901	0.000703952	0.00668058	0.00646072	0.00348798	0.00768239	0.196595	0.962047
2	0.0939377	0.0163021	0.0235265	3.91508	0.225944	0.169442	14.2734	14.5041	0.188428	0.500952	0.0550517	9.04524	5.7678	0.190951	0.0829609	0.15655	11.5562	53.9633	0.62826	0.179806	18.8088	17.2725	2.39685	0.504234	0.476184	2.17414	0.148122	0.456699	28.0349	0.261247	0.0167982	0.140234	1.74129	0.000979721	3.36279	0.00145544	0.0700715	0.0214801	0.215823	11.2782
3	0.0558247	0.00384826	0.00268367	0.397996	0.0109363	0.0155611	9.98256	2.12996	0.295207	0.0103585	0.00468305	0.0523592	0.258234	0.00239346	0.0171463	0.0872371	0.268233	1.21428	1.36039	0.00200746	0.600603	0.266138	0.144238	0.00155117	0.716121	0.153958	0.0600171	0.663738	0.940938	0.00789304	0.0435298	0.0390046	0.696397	0.000444661	0.0680647	0.000955184	0.00445861	0.0106807	0.915212	0.300171
4	0.0343895	0.00119962	0.00188079	0.233869	0.000899005	0.00352544	1.18567	0.702152	0.41646	0.00618198	0.0100873	0.521503	0.779433	0.00303209	0.010646	0.0267988	0.185964	1.16616	0.545775	0.00309664	0.79091	0.0797104	0.841449	0.00265839	0.324082	0.0812134	0.00496304	0.349268	1.79581	0.0130903	0.037058	0.00952101	0.112681	0.000450502	0.118531	0.00134908	0.00698149	0.00539066	0.125437	0.324753
5	0.139959	0.0463934	0.0188261	3.37928	0.118705	0.0452362	89.2428	1.59844	0.76992	0.520892	0.114633	1.00172	7.59109	0.158495	0.217934	0.121356	21.7247	61.3435	1.16571	0.198712	50.5683	12.1308	2.24392	0.540717	0.479976	0.419858	0.0634154	0.607559	32.7904	0.154693	0.0177342	0.182957	1.45955	0.000506454	1.39872	0.00249762	0.0624842	0.0300044	0.154093	10.2465
6	0.00814203	0.000926505	0.00287218	0.0293999	0.00484946	0.011545	0.940515	0.514629	0.182312	0.0106236	0.00704567	0.149135	1.06727	0.0042005	0.0087125	0.0129499	0.614389	0.772807	0.417511	0.00583203	0.863421	0.110474	0.70753	0.0038501	0.0850532	0.0820678	0.011755	0.127949	0.785795	0.0143342	0.0183404	0.0182594	0.0912717	0.000634159	0.165638	0.00103765	0.00574292	0.00466779	0.0136238	0.311791
7	0.040166	0.00193706	0.00213998	0.195717	0.0501169	0.111137	3.87514	5.21973	0.206887	0.022865	0.00362936	0.378285	0.356812	0.00334829	0.00787976	0.0208288	0.362539	0.946358	0.385204	0.00208423	0.510119	0.185695	0.230559	0.00231173	0.230291	0.33053	0.0161251	0.236128	1.06376	0.0077259	0.0399416	0.0210609	0.31665	0.00165954	0.0683722	0.00147531	0.00380383	0.00508154	0.0679065	0.204705
8	0.046594	0.00123692	0.000714866	0.427399	0.0180335	0.0070951	5.86454	2.8173	0.524106	0.015641	0.00395189	0.222488	1.06773	0.00203692	0.00753854	0.0439786	0.0736818	1.08352	1.24532	0.00192061	0.594373	0.368831	0.180153	0.00207357	0.788797	0.0785723	0.00329209	0.775667	1.53256	0.0060678	0.0274938	0.00371615	0.492733	0.000270762	0.0978012	0.0017835	0.00844365	0.00116693	0.529413	0.481532
9	0.10105	0.00439672	0.0135335	0.105441	0.00481361	0.00421739	10.725	0.482302	0.46969	0.02212	0.00503109	0.154343	0.139487	0.0025596	0.0206379	0.06805	0.484277	1.91819	1.41399	0.00482641	0.321275	0.599709	0.0590542	0.00311498	1.04326	0.199478	0.0361054	1.00999	1.49146	0.0464461	0.055631	0.0420497	0.692241	0.0018424	1.15838	0.00611915	0.00365519	0.0158257	0.912135	0.309442
10	0.0672789	0.00328988	0.00984951	0.125858	0.0120886	0.0324247	0.986011	0.389983	0.40359	0.011752	0.0121527	0.14291	1.43058	0.00520069	0.00888596	0.0656554	0.757336	0.878648	1.2116	0.00471375	1.00173	0.398602	0.209242	0.000734689	0.544903	0.122693	0.0796908	0.632109	1.33457	0.0656132	0.0380732	0.0484179	0.338283	0.00152873	0.163745	0.00274941	0.0102497	0.0123076	0.144594	0.371167
11	0.0100681	0.00130795	0.000874705	0.0968319	0.00812169	0.00339987	0.670962	0.662988	0.0382137	0.00639156	0.00579036	0.00759516	0.410227	0.00249946	0.00608734	0.011586	1.03494	1.51703	0.0576924	0.00262063	0.199598	0.0813133	0.247232	0.0178286	0.0404732	0.0533848	0.00466453	0.0416976	0.316458	0.00526485	0.0509956	0.00552641	0.17153	0.000172732	0.0295781	0.00266895	0.00353821	0.00169981	0.0314355	0.138216
12	0.0436681	0.00460918	0.0371403	0.221738	0.0628277	0.0107198	2.99699	23.241	0.122408	0.0948524	0.0187257	0.815529	1.63768	0.0160115	0.0233844	0.0634829	0.691872	1.68295	0.144011	0.0454753	1.75143	7.64121	5.83913	0.00435992	0.0751995	0.409465	0.0669015	0.0872381	0.639055	0.07014	0.0119412	0.0349902	0.153375	0.00140044	0.0565182	0.00255184	0.0634392	0.0129669	0.0197802	8.58409
13	0.0105381	0.00131166	0.0105862	0.720143	0.0324244	0.000509302	5.60255	4.05123	0.526216	0.0957314	0.0248134	0.0353103	2.09942	0.00596411	0.00405917	0.0213514	0.88012	0.797107	0.816551	0.00259866	1.75472	0.692147	0.590002	0.00111081	0.545557	0.181469	0.011985	0.553627	0.5499	0.0640114	0.0196024	0.00128943	0.993798	0.000769223	0.0570316	0.017776	0.0119348	0.000972148	0.244072	0.269771
14	0.136175	0.00383889	0.0143296	0.305563	0.0115348	0.032149	3.87173	2.30289	0.171357	0.0298802	0.026458	0.0608075	0.951116	0.00873429	0.0195398	0.071229	2.17585	1.26601	0.336853	0.0154048	1.29521	0.207052	0.201818	0.024228	0.213803	0.0886538	0.0482184	0.221371	0.352649	0.0133034	0.0466346	0.0683805	0.68385	0.00361811	0.0613365	0.00521274	0.0194009	0.0253835	0.0925437	0.433591
15	0.0316202	0.00248222	0.00747033	0.203414	0.0230257	0.000910757	1.36327	5.82884	0.295805	0.172699	0.00807685	0.189249	2.0811	0.00665541	0.00896068	0.0442878	0.327772	1.38329	0.387719	0.00836557	0.647419	0.459073	2.65309	0.0112665	0.190384	0.273508	0.00996432	0.227525	1.41174	0.0272364	0.0224857	0.00262874	0.214446	0.000497986	0.108985	0.00291231	0.0223923	0.00376478	0.047294	0.222969
16	0.0797578	0.00536313	0.00855909	0.152525	0.0168488	0.0273749	1.76613	4.29812	0.21371	0.0795668	0.0110589	0.0615854	2.42672	0.0117336	0.0255598	0.0662505	1.13864	1.34028	0.281154	0.173414	1.43062	0.54289	0.692985	0.00540436	0.238873	0.90719	0.0188067	0.242818	0.575477	0.0322735	0.0597039	0.0213419	0.192041	0.0023607	0.0496489	0.0016896	0.0129477	0.00349973	0.099106	0.73489
17	0.0354565	0.00085579	0.0264706	0.630304	0.0198221	0.00879493	0.157037	0.913183	0.531652	0.0039277	0.00179571	0.0904124	0.263779	0.00139259	0.00902281	0.0149202	0.754745	2.32757	1.1142	0.0185693	0.107607	0.0806527	0.563859	0.0101907	0.978898	0.0271067	0.0175713	0.998525	0.743971	0.0771307	0.034706	0.0102425	0.583657	0.0021326	0.0949109	0.00297741	0.00163588	0.00170122	0.192522	0.164798
18	0.018437	0.00181373	0.00479148	0.167949	0.00635974	0.00521871	0.986974	2.86721	0.122977	0.00383735	0.00413701	0.0222566	0.222371	0.0020089	0.0070614	0.0132544	0.48065	1.34308	0.21667	0.0128509	0.276059	0.0374042	1.10536	0.00451692	0.158127	0.170978	0.0111866	0.152243	0.280788	0.0418144	0.0341725	0.0143048	0.274254	0.000430625	0.0119442	0.122158	0.00587512	0.00413387	0.188211	0.288527
19	0.0249361	0.00272958	0.0140029	0.298693	0.028218	0.00198196	2.70022	3.07772	0.228196	0.0236194	0.0058892	0.0667639	0.43208	0.00341777	0.00938459	0.0195635	0.493026	1.02856	0.282571	0.00125541	0.337553	0.16715	0.519772	0.0194398	0.171346	0.167598	0.0257309	0.199135	0.622108	0.0406576	0.0449523	0.00954514	0.663853	0.00072289	0.154884	0.00483475	0.00638778	0.0048276	0.0542243	0.211465
20	0.0521741	0.00263748	0.0149006	0.593758	0.00930036	0.0314817	10.7773	6.49546	0.0224876	0.00889395	0.0133142	0.0339395	0.679379	0.0181596	0.00848281	0.0263791	0.732765	2.06037	0.0502078	0.00523014	1.55208	0.414921	0.609907	0.00552236	0.0630523	0.127858	0.0876763	0.0510081	0.393756	0.0545107	0.0424291	0.0339555	0.635416	0.00159379	0.0719353	0.00248893	0.00780504	0.0128864	0.0618902	0.742715
21	0.052723	0.00293124	0.013173	0.274	0.00992642	0.0279414	2.49321	4.65538	0.251166	0.0108431	0.00860305	0.0273142	1.38543	0.0100099	0.0201202	0.0831194	0.956248	1.21725	0.391089	0.0201833	0.824573	0.243658	0.662267	0.00369311	0.34181	0.510209	0.0431142	0.337286	0.285271	0.0425534	0.0280384	0.0226401	0.426355	0.00270869	0.022551	0.00450919	0.00830511	0.00904697	0.106032	0.515606
22	0.0411619	0.00276487	0.0140606	0.372387	0.030516	0.0219953	2.89614	1.5932	0.722424	0.0191793	0.0108781	0.0488552	1.10887	0.00591001	0.0335013	0.0501519	1.03724	1.01074	0.819127	0.013862	0.801526	0.328435	0.620829	0.00635329	0.571847	0.429382	0.0426771	0.646818	0.525481	0.0204085	0.0370214	0.0195837	0.311763	0.00175903	0.0780519	0.0024163	0.00628821	0.0100843	0.0629231	0.479558
23	0.113315	0.00107582	0.0039391	0.0993732	0.00371618	0.0157469	0.14718	2.07024	0.399876	0.00670017	0.000634281	0.15975	0.482614	0.00163035	0.0123008	0.0230955	0.924289	0.992275	0.635056	0.00762982	0.0682071	0.0501849	1.17197	0.00131566	0.220598	0.0169592	0.0183877	0.296154	2.48464	0.0263445	0.0327228	0.00854014	0.0533192	0.00124749	0.0733337	0.0020526	0.00168567	0.00239534	0.0145706	0.213295
24	0.0404489	0.00120478	0.00606153	0.489839	0.00613628	0.0168023	0.24559	0.944522	0.737658	0.00409627	0.00313618	0.262959	0.228742	0.00250576	0.0166688	0.0422568	0.918586	1.57667	1.12253	0.00462979	0.359248	0.0732361	0.0505484	0.0060201	0.846456	0.124926	0.0209813	0.825225	1.68204	0.00666226	0.0328417	0.0286026	0.128682	0.0022433	0.0878327	0.00108855	0.00489561	0.00571938	0.235714	0.24341
25	0.0393578	0.00294591	0.00279629	0.700266	0.00529026	0.011454	0.0529391	0.636508	0.855079	0.00294221	0.0134596	0.00914815	0.313183	0.00675233	0.0299613	0.074676	0.818177	1.19306	1.71779	0.011365	0.131947	0.0728355	0.146457	0.00439823	1.06646	0.0535598	0.0261289	1.13497	0.0796416	0.0063724	0.0945001	0.0199379	0.381694	0.00297631	0.00993437	0.00304183	0.00329006	0.0084199	0.282495	0.234489
26	0.0829401	0.00275559	0.0150873	0.393043	0.00755394	0.0395231	6.03773	1.60763	0.257039	0.0140625	0.0127924	0.0189392	1.28983	0.0101773	0.0181854	0.059246	0.546223	1.56407	0.393378	0.0113767	0.769941	0.175572	0.506901	0.00263202	0.505949	0.368601	0.0448519	0.43651	0.609735	0.0422339	0.0337923	0.0163589	0.462593	0.00219263	0.0393224	0.00242589	0.00892224	0.00657304	0.290164	0.392304
27	0.00736435	0.00241423	0.00236343	0.37853	0.0059029	0.0058237	0.27406	0.250635	0.196411	0.00494113	0.000647328	0.0236246	0.112716	0.00152403	0.0120023	0.0170327	1.93202	0.633047	0.28866	0.0117501	0.0645656	0.120385	0.806339	0.00081254	0.12872	0.0112946	0.0115346	0.156954	0.738139	0.0257035	0.0634935	0.00164885	0.245617	0.000113733	0.0406359	0.000493996	0.00395072	0.000769511	0.0268259	0.164317
28	0.0142472	0.00215852	0.00391601	0.3314	0.00734743	0.00188919	5.13412	2.05565	0.271989	0.0108002	0.00751915	0.185144	0.0822992	0.00208882	0.0107969	0.0166445	0.152279	1.29287	0.306394	0.0039062	0.552212	0.0794406	0.65817	0.00316204	0.170207	0.0521117	0.0141962	0.190608	1.76926	0.0387366	0.0320489	0.00312944	1.11419	0.000904945	0.0498822	0.000965178	0.00598447	0.00293877	0.0970878	0.201735
29	0.0512416	0.00220592	0.000651174	0.324374	0.0395918	0.015478	1.72402	6.51625	0.0486822	0.0373581	0.00812964	0.171266	0.790516	0.00351573	0.00723436	0.0488383	0.492439	1.39044	0.129297	0.00772108	0.842263	0.107863	0.239223	0.000800311	0.173953	0.088061	0.0443893	0.159298	1.64261	0.0485481	0.0335585	0.0197168	0.625917	0.000705644	0.196783	0.00148283	0.00517	0.00238437	0.202052	0.430038
30	0.0497737	0.00282283	0.0202195	0.0951886	0.0115204	0.0180074	1.33861	0.888198	0.189898	0.0128518	0.00952048	0.107866	1.38127	0.0107908	0.0168905	0.0504597	1.79477	0.845423	0.177887	0.105756	0.875512	1.11838	2.79341	0.000363449	0.128256	0.277342	0.0358625	0.134039	0.594269	0.0313361	0.0407309	0.0177661	0.119727	0.00116545	0.0613461	0.00176312	0.0275175	0.00513376	0.0544269	0.796293
31	0.0182221	0.00265321	0.00683974	0.266228	0.0143681	0.000581818	1.59923	5.42698	0.146232	0.0316569	0.0100136	0.162224	0.657994	0.00305159	0.00392501	0.0237217	0.139785	1.21568	0.363083	0.0549224	0.916951	0.251127	0.221583	0.00421734	0.149989	0.143205	0.00785	0.182028	1.20995	0.0167975	0.0343658	0.00147194	0.280716	0.00106008	0.0499468	0.00654478	0.00544861	0.00108003	0.0331142	0.208276
32	0.0931314	0.00249956	0.00795986	0.384626	0.0131058	0.0141647	0.47221	0.665992	0.291931	0.0028158	0.00098692	0.0862672	0.758778	0.00234589	0.0169967	0.0230938	0.519719	1.49615	0.558598	0.0521601	0.163574	0.0573641	1.78005	0.00124383	0.360951	0.0199293	0.0275321	0.389158	0.993324	0.0317115	0.0572068	0.012679	0.235907	0.00214719	0.0804766	0.00203541	0.00496305	0.00740521	0.103561	0.243985
33	0.028261	0.00381428	0.039454	0.474185	0.052379	0.0591015	2.01115	1.10315	0.407589	0.127182	0.0235073	0.0373332	1.82155	0.00599616	0.0151451	0.0318005	1.63449	0.636855	0.492927	0.0163009	1.38023	2.14274	0.458471	0.00104067	0.345306	1.1234	0.0222713	0.349334	0.175484	0.0652763	0.0427586	0.0135352	0.384425	0.00122212	0.0194258	0.00255738	0.0383122	0.00403173	0.122747	0.384242
34	0.033209	0.00329458	0.00305172	0.357187	0.00957981	0.0176308	0.370106	0.356162	0.332855	0.00405796	0.00108664	0.0954437	0.458991	0.00246045	0.0191528	0.0571304	0.828035	1.4634	0.369039	0.00883465	0.0886501	0.128075	2.88778	0.00076163	0.221641	0.018094	0.0169283	0.247404	2.58975	0.0614152	0.0459132	0.00653283	0.154586	0.000987143	0.144626	0.00157602	0.018863	0.00447243	0.0875615	0.201349
35	0.0753449	0.00659558	0.0268271	0.736056	0.043881	0.0501602	11.928	3.19242	0.498224	0.00618373	0.0126137	0.00936685	0.690782	0.0110486	0.0447639	0.115306	1.41976	4.01939	0.969484	0.221228	0.813383	0.158831	0.282158	0.00710017	1.11865	1.91149	0.0419309	1.04283	0.296546	0.0289591	0.047189	0.0295935	0.554912	0.00402021	0.0495066	0.00295065	0.00996721	0.00705055	0.248682	0.919167
Mean	0.0515562	0.00429903	0.0109342	0.525287	0.0273192	0.0243853	5.92599	3.77987	0.333509	0.0562569	0.01344	0.413622	1.21182	0.0152283	0.0227007	0.0482633	1.68754	4.58975	0.615818	0.0355978	2.678	1.34576	0.958472	0.0352354	0.402641	0.335853	0.0328243	0.416119	2.64108	0.0438458	0.0382756	0.0273777	0.464189	0.0013764	0.237404	0.00648735	0.0139514	0.00753226	0.179253	1.20598
St. dev.	0.0345097	0.00767297	0.00997461	0.792835	0.0408907	0.0327906	14.7652	5.02299	0.20828	0.118302	0.0200218	1.49579	1.4925	0.0396695	0.0363757	0.0339397	3.90929	13.1067	0.43194	0.0604636	8.76092	3.58081	1.16564	0.120193	0.308846	0.486378	0.0294058	0.302913	6.88817	0.0469405	0.0157448	0.036507	0.376525	0.000953127	0.606763	0.0200559	0.0175027	0.00676207	0.20852	2.73133
RSD	0.669361	1.78481	0.912239	1.50934	1.49678	1.34468	2.49161	1.32888	0.62451	2.10289	1.48972	3.61631	1.23161	2.60499	1.6024	0.70322	2.31656	2.85566	0.701409	1.69852	3.27144	2.66081	1.21614	3.41113	0.767051	1.44818	0.895855	0.727949	2.60809	1.07058	0.411354	1.33346	0.811146	0.692479	2.55582	3.09153	1.25455	0.897747	1.16327	2.26482
Median	0.0411619	0.00265321	0.00795986	0.3314	0.0120886	0.015478	2.01115	2.07024	0.291931	0.0128518	0.00860305	0.0904124	0.779433	0.0042005	0.0129962	0.0439786	0.754745	1.29287	0.417511	0.00883465	0.79091	0.207052	0.590002	0.0038501	0.324082	0.153958	0.0222713	0.337286	0.785795	0.0322735	0.0370214	0.0182594	0.338283	0.00116545	0.0683722	0.00248893	0.00638778	0.00513376	0.106032	0.311791
Min.	0.00736435	0.00085579	0.000651174	0.0293999	0.000899005	0.000509302	0.0529391	0.250635	0.0224876	0.0028158	0.000634281	0.00759516	0.0822992	0.00139259	0.00392501	0.011586	0.0736818	0.633047	0.0502078	0.00125541	0.0645656	0.0374042	0.0505484	0.000363449	0.0404732	0.0112946	0.00329209	0.0416976	0.0796416	0.00526485	0.0119412	0.00128943	0.0533192	0.000113733	0.00668058	0.000493996	0.00163588	0.000769511	0.0136238	0.138216
Max.	0.139959	0.0463934	0.039454	3.91508	0.225944	0.169442	89.2428	23.241	0.855079	0.520892	0.114633	9.04524	7.59109	0.190951	0.217934	0.15655	21.7247	61.3435	1.71779	0.221228	50.5683	17.2725	5.83913	0.540717	1.11865	2.17414	0.148122	1.13497	32.7904	0.261247	0.0945001	0.182957	1.74129	0.00402021	3.36279	0.122158	0.0700715	0.0300044	0.915212	11.2782
