# Supplementary material for: Which trace elements are accumulated in fronds of the Athyrium filix-femina fern? a study from the Czech Republic
Source: Environ Monit Assess. 2025 Jun 24;197(7):801. doi: 10.1007/s10661-025-14201-4 (PMC12187792; doi:10.1007/s10661-025-14201-4)
Supplement: Supplementary file 6 — Supplementary file6 (XLSX 94 KB) [file 10661_2025_14201_MOESM6_ESM.xlsx]

## Sheet: humus
Ef	(frond/humus normalized by Al)
	Ag	As	Ba	Be	Bi	Ca	Cd	Ce	Co	Cr	Cs	Cu	Fe	Ga	Ge	Hg	K	La	Li	Mg	Mn	Mo	Na	Nd	Ni	Pb	Pr	Rb	S	Sb	Se	Si	Sn	Sr	Th	Tl	U	V	W	Y	Zn	C	N
1	3.40642	0.385157	209.473	10.114	0.94448	642.046	430.923	187.989	5.09786	2.86985	7.88346	39.6101	1.68398	3.82346	6.25335	9.117	2071.56	433.199	2.17214	739.015	81.0287	13.1912	23.2532	203.536	34.9937	0.41017	229.702	863.825	137.55	1.93176	6.22397	19.1779	1.62998	149.926	0.545452	4.89349	1.93824	1.08021	0.484003	92.5813	107.183	175.229	247.03
2	5.71798	0.439924	223.255	4.82278	1.0665	591.13	174.907	84.2419	5.68319	1.96346	132.283	11.431	1.70483	1.92357	5.45294	9.37962	2214.24	277.797	9.69921	533.992	124.634	22.7566	13.2013	208.966	51.7434	0.71408	199.774	1196.97	129.913	1.56481	4.9428	29.0367	0.848262	96.6763	0.633355	43.7184	0.405347	1.70249	0.670031	56.3788	61.4033	263.132	272.679
3	1.28265	0.483093	82.408	1.30911	0.318888	158.858	17.0784	99.7306	1.33294	0.752842	6.75102	9.0513	0.741969	2.22472	5.44897	3.80313	366.404	471.039	0.546697	181.192	34.8868	7.6616	0.646023	277.162	13.0405	0.899764	237.923	273.352	31.4593	0.360446	1.41837	13.9759	0.712879	79.5644	0.172075	6.28948	0.127982	0.719965	0.301642	383.542	17.0968	37.9751	51.7118
4	9.14291	0.792746	184.575	1.46454	0.776226	354.59	127.306	314.717	3.18735	5.1184	359.753	34.2986	2.79623	7.9845	14.7997	16.0216	1162.95	417.24	2.59229	545.556	158.621	84.1962	4.21123	223.558	26.6251	0.979315	250.08	1985.09	240.796	0.791279	10.1303	28.9532	1.18623	95.2237	0.553985	60.9102	1.13437	4.25001	1.69995	70.109	109.547	420.721	460.31
5	9.00851	0.292036	179.296	4.76431	0.88472	454.925	27.5665	271.408	14.2485	3.53026	9.26942	74.4339	2.38452	6.39678	7.27772	11.0776	2795.74	393.202	23.4582	628.014	332.021	14.51	9.73647	176.074	25.6396	0.574188	219.856	1067.35	129.644	0.89082	5.36252	22.029	2.03487	67.9575	0.344138	15.3311	0.442322	1.29638	0.521142	17.9214	67.3399	159.241	275.66
6	14.1796	0.888583	90.1842	2.34337	0.88214	326.479	50.1015	299.859	3.50235	2.59852	32.3115	18.5028	2.40382	4.87739	4.07644	18.3706	2347.18	562.353	1.90278	510.592	61.6554	48.5405	28.0307	102.445	17.1343	0.913267	163.209	1266.88	199.222	1.20455	5.24513	29.1872	0.775592	208.911	0.734739	43.2629	0.44208	2.16982	0.67603	13.2159	89.4331	361.75	421.436
7	5.44138	0.422385	111.693	18.6942	3.19714	305.316	122.336	99.5462	10.3429	1.6826	410.353	40.1234	1.6401	2.37318	4.52481	4.84497	733.71	173.132	1.47777	495.691	74.7744	6.15668	2.24011	117.497	106.992	0.274083	117.768	894.944	90.5264	0.476667	3.85648	18.3364	0.873501	103.88	0.826047	19.6898	0.259221	1.51675	0.447541	31.6549	37.7665	119.429	178.007
8	6.12283	1.01406	237.735	24.3613	2.23923	930.176	332.457	387.539	8.58312	4.73236	228.631	134.853	3.71373	7.10015	18.616	13.1429	750.991	798.33	4.08456	723.437	264.859	32.44	1.20958	519.179	70.9284	0.720486	521.029	1537.42	266.242	0.65241	4.65386	13.8688	1.26822	175.673	0.468169	63.4617	1.46359	5.38956	0.599208	469.72	145.242	346.597	463.192
9	5.17638	0.68864	48.826	1.20176	0.333156	166.253	13.5514	116.481	1.864	1.07827	9.21232	16.1635	0.78978	3.18722	7.41699	6.87214	365.827	333.301	0.843231	121.297	56.7361	2.70104	1.01769	264.82	11.8685	0.333634	248.866	249.666	28.5996	0.313188	6.30865	11.1817	0.651641	51.8656	0.469519	42.0387	0.634764	0.78528	0.077181	125.929	16.7994	41.285	46.7338
10	9.53616	0.949568	24.8849	2.77142	1.29538	142.257	13.0813	144.009	2.77046	2.41457	23.3101	37.0068	1.96278	3.33688	10.1973	27.9764	295.979	427.622	1.90576	345.113	32.0199	9.64006	0.345188	193.297	12.9308	1.69797	221.192	482.684	89.2959	1.50499	5.58988	58.0658	2.6571	101.092	0.72514	26.1994	0.5651	2.11165	0.522906	43.436	40.6063	130.793	197.147
11	9.52542	1.17958	39.4455	5.35609	0.723206	126.452	85.5954	146.226	3.76129	1.56073	22.4896	160.923	1.89569	5.53322	11.4657	23.6076	1104.91	213.519	8.7271	89.256	44.1963	25.3269	7.17176	142.806	28.254	0.794651	150.554	363.201	262.448	2.05953	32.2989	24.9437	1.69823	50.3381	0.977799	22.4403	3.231	1.6691	0.767793	53.7595	92.1424	410.865	672.604
12	7.42012	1.15603	95.6107	3.7055	0.37459	232.672	147.951	64.557	7.96135	1.48462	63.8331	29.5037	1.62717	2.05329	3.00884	7.96893	1324.76	71.9664	4.41848	419.22	479.688	49.7248	5.25673	36.226	16.6724	1.56888	41.3735	388.499	138.146	1.27521	5.6948	10.2985	1.58422	86.9052	0.662421	6.81649	0.577804	4.74696	0.643481	6.23041	78.652	227.395	282.367
13	5.45585	0.79095	135.089	29.2889	0.396222	129.613	44.1364	131.119	10.8207	2.35523	45.8686	58.3511	2.1629	3.57744	6.85071	7.83578	887.016	188.16	4.59377	465.475	59.0805	19.3451	2.36906	132.882	23.0321	0.288041	134.61	903.953	76.8472	0.881198	7.03133	16.4048	0.957185	93.9298	0.530779	38.9744	8.73177	0.939613	0.451541	97.0634	37.4303	109.718	148.087
14	9.71732	1.01749	58.4177	1.63865	1.08473	110.964	16.8831	45.4652	2.31528	3.28706	4.17558	51.8468	1.84016	3.41332	6.41997	29.5569	210.038	84.5862	2.95868	183.968	3.0544	16.0783	8.68781	55.821	4.85345	1.0653	55.9539	61.2425	117.686	2.12732	36.3032	10.8033	3.49384	111.312	0.865626	5.34417	1.02206	2.69621	1.41966	28.1445	31.4109	144.726	142.285
15	6.17047	1.87382	79.2834	25.0895	0.1413	167.979	36.8338	134.236	19.7478	2.1091	136.379	55.1187	1.6181	3.96812	5.54396	4.61527	1025.81	186.607	10.6303	334.6	49.7333	61.3306	12.4069	85.2419	30.4245	0.360644	103.678	1216.27	75.6812	1.00674	15.9897	11.225	1.18899	88.5302	0.508832	43.4176	1.57603	3.97044	0.487719	14.5745	30.1883	97.5509	163.269
16	6.91858	0.695192	39.2343	3.71984	0.878899	106.764	39.6206	95.8094	10.1488	2.18327	7.90482	53.4234	2.0927	4.08676	5.05497	7.9143	458.536	123.697	41.3337	298.049	49.0953	12.8102	1.89799	102.688	70.0431	0.389475	102.966	155.015	87.9012	0.993529	17.3047	11.9835	0.935541	39.1188	1.07756	8.06553	0.411597	1.63856	0.137432	36.0669	31.7168	99.207	169.681
17	3.99392	1.91017	140.991	4.93923	0.579237	189.437	133.217	190.302	7.92905	3.32792	26.0957	71.8899	2.23649	6.49949	15.8485	7.75548	1451.04	313.373	12.6736	320.043	42.2149	18.4377	16.8672	433.142	31.3744	0.372866	387.032	506.505	86.9651	0.984685	30.7308	22.9352	1.03813	181.562	0.776314	24.8374	0.757657	2.90973	0.338472	247.39	58.4641	134.832	206.473
18	3.5816	1.16125	120.925	2.54949	0.273351	128.212	309.12	77.3945	2.36603	1.67391	9.30248	88.4756	1.18202	3.17232	7.91135	4.655	782.015	129.521	7.03634	185.683	17.8683	121.011	2.8487	95.244	87.6502	0.256209	91.5055	174.561	68.6733	0.637247	19.7093	17.3351	0.816071	70.3865	0.327047	3.51993	7.10743	3.44871	0.408521	91.2561	88.8273	84.6682	156.097
19	1.97202	0.624844	105.826	11.6717	0.0688939	308.153	76.9063	93.7948	6.77068	1.32396	11.8016	30.0769	1.19378	2.79951	3.58073	10.2944	384.323	110.271	4.57705	228.095	61.9777	20.251	6.95706	70.6817	26.4029	0.491911	79.5919	281.91	51.076	0.529578	2.48835	12.5983	0.713276	129.586	0.311753	27.5305	1.07887	1.45566	0.360414	15.45	33.4285	70.2488	94.4859
20	4.36518	0.863826	102.64	1.64057	0.811192	296.87	35.19	12.7925	1.87358	2.53717	4.33788	34.5198	1.69632	1.85286	3.12123	14.0926	753.281	26.9426	2.7802	424.002	25.0891	19.9356	3.26374	34.8861	16.9356	1.34696	28.0285	170.505	101.495	0.940356	6.21107	24.4632	1.04302	170.608	0.844782	6.75035	0.63933	1.9665	1.06933	29.3606	18.9104	122.935	159.63
21	4.58359	0.59841	73.079	1.4422	0.76317	105.182	29.0092	121.078	1.85879	1.31385	3.79295	17.5106	1.94224	3.29326	5.15148	9.96724	556.185	176.511	5.80818	252.247	9.46259	16.8701	2.35541	154.095	28.8963	0.691769	150.983	144.731	62.9629	0.573341	10.8469	10.8529	0.529389	79.304	1.37598	2.83643	1.03868	1.23803	0.402307	36.6746	29.5734	83.1462	137.497
22	3.03466	1.11885	109.245	9.36213	0.541034	123.014	13.1724	301.219	4.23204	2.13652	9.92379	35.9392	1.71318	5.65903	5.81157	7.96192	469.604	317.82	4.77071	337.867	10.4447	13.0177	3.91067	215.996	41.7936	0.734183	244.017	249.267	68.2677	0.530811	9.52212	14.67	0.958969	65.4141	0.912289	12.827	0.712677	1.18771	0.60881	22.8769	29.9442	81.7837	99.1493
23	24.5157	0.937249	114.044	2.58826	0.875879	206.642	149.604	401.793	11.3053	2.59843	177.219	116.547	1.81202	7.53349	11.354	17.3949	1074.98	546.621	6.14962	196.906	44.3344	30.1627	1.14797	235.788	42.5795	0.647684	292.324	2759.68	187.849	1.39614	42.1925	24.9192	1.29386	55.5638	1.0335	57.314	1.06291	1.52441	0.597137	14.3021	82.4493	316.145	390.669
24	23.2837	2.54082	327.35	2.96754	2.39271	164.551	198.663	642.066	3.83229	3.94361	132.019	131.795	1.99856	13.4182	32.7999	56.2123	1079.47	970.621	4.53515	285.811	16.0007	35.7639	5.36979	800.754	108.615	1.64352	745.572	1015.01	281.056	3.40694	110.694	23.3094	5.65016	101.401	2.12752	40.9216	0.993187	4.92109	2.63782	315.515	100.347	477.935	531.143
25	6.46683	0.482579	113.743	1.79334	1.09795	115.591	64.5396	354.097	1.07763	3.29178	1.39884	46.3199	1.31044	9.47064	16.628	17.3283	449.203	686.287	2.1912	112.874	26.5386	21.5413	0.506762	421.532	13.7482	0.849497	445.716	31.786	89.8376	0.685583	31.357	25.6732	1.09815	54.0726	1.1143	1.95982	0.521315	1.21104	1.00646	102.446	21.452	158.291	231.274
26	6.59861	0.931717	96.6611	2.48434	0.887723	162.99	25.7449	121.336	2.75248	2.17787	3.54551	25.3297	2.03436	3.8391	7.86371	7.60642	684.712	176.991	6.73374	273.411	28.5569	9.27305	1.37752	229.648	34.2161	0.899613	195.945	360.3	80.8294	0.535322	32.34	11.65	0.674033	88.7617	1.14012	6.59093	0.556357	1.63696	0.322326	85.2755	32.1206	97.6508	113.752
27	2.28498	0.754105	62.4092	6.32893	0.229429	54.266	2.72721	203.198	2.65457	0.850182	28.0312	18.6286	0.920584	5.61313	7.32701	7.78778	221.111	242.744	5.91001	67.5581	4.17988	16.8956	0.347487	145.12	8.89558	0.360233	162.215	545.531	35.4044	0.291121	9.90131	12.4944	0.470912	40.352	0.228476	16.0176	0.403844	1.92198	0.492861	21.4997	15.2071	65.7961	59.7016
28	0.576932	0.34106	92.0549	3.48424	0.256427	114.404	19.3917	138.15	2.62853	1.38342	78.3914	9.35358	1.12483	2.54949	3.29146	2.39808	729.315	158.71	3.65157	215.862	8.67504	8.91941	0.986388	87.5536	5.10117	0.199256	101.841	990.278	16.7588	0.310228	3.49401	13.1444	0.309205	110.512	0.69391	6.09837	0.409883	0.898769	0.336154	34.6769	11.9461	28.2665	31.5509
29	3.28261	1.11755	147.944	10.3678	1.17518	231.394	41.9594	77.1072	9.15775	2.67665	80.734	10.9307	2.46159	3.46696	9.19507	9.95366	887.681	211.657	4.63377	330.462	92.2781	12.5284	1.18155	287.147	9.10421	1.23795	268.184	723.746	30.9696	0.951884	14.8835	22.7228	0.517494	169.171	1.40092	44.5133	0.875415	2.16641	0.874705	128.879	29.0637	42.4354	64.1672
30	6.14998	1.13944	64.2016	3.2508	1.33106	119.762	7.59959	117.754	5.45266	2.95686	42.5672	76.6672	2.42255	5.83296	9.33281	4.8482	601.589	104.506	42.764	238.942	38.1465	129.61	0.285338	74.5821	37.3925	1.54998	76.9341	485.198	88.1347	0.910306	15.1321	22.626	1.32538	45.9421	0.64299	21.6398	0.539336	7.39615	0.852535	35.7981	38.5695	123.897	205.731
31	4.48309	0.324567	31.4139	11.7777	0.290223	95.724	95.1077	75.6552	3.41197	1.31269	264.014	32.4479	1.24802	2.51311	3.17903	3.26432	609.924	175.762	72.6917	238.131	60.0402	7.2951	4.21948	77.6923	7.85435	0.145944	94.976	1575.96	39.666	0.244276	6.56219	8.99882	0.371182	24.8052	1.05716	25.0959	5.13027	0.844415	0.279692	8.53352	20.4354	30.6444	62.1356
32	11.7615	0.746026	90.0094	5.54887	0.800091	71.919	14.6362	142.059	5.53288	1.53204	21.269	126.853	1.7352	5.88303	11.8639	8.1198	492.867	220.305	19.4829	147.16	22.6486	75.046	0.445588	155.957	50.4121	0.813423	164.065	332.178	63.8631	1.35074	26.6137	22.1949	1.2266	47.8154	1.08775	15.4083	0.520426	2.08183	0.870304	45.759	37.8135	99.2289	144.116
33	2.47715	1.21423	63.736	11.714	0.565616	65.935	4.44667	149.237	6.4722	1.48572	11.7724	25.2128	1.43581	4.99554	8.02542	5.97145	209.617	166.106	12.2329	195.921	25.4354	9.72369	0.556734	113.826	39.1643	0.917302	127.257	127.599	32.5782	0.532631	27.8673	7.81411	0.887986	35.9585	0.713531	5.67334	0.825045	2.97538	0.707302	33.6026	18.823	41.9985	63.833
34	2.35739	0.327766	27.4337	2.49039	0.391233	24.3186	2.71576	165.499	1.6773	0.951902	36.4408	5.75064	0.948334	4.5524	8.17345	2.74935	245.47	161.088	5.52938	66.5637	12.3443	24.8935	0.268035	144.127	7.33891	0.144749	141.362	580.398	12.6668	0.278531	5.94499	11.0735	0.300519	14.922	0.742849	18.0574	0.712212	3.36747	0.419642	45.3138	8.70758	17.0576	22.017
35	5.22384	1.75727	57.2107	5.06597	2.03463	116.131	25.7307	90.0124	0.701871	1.79642	1.16279	35.6021	1.57276	5.05381	13.0704	16.0209	433.525	166.009	54.6202	107.327	3.00776	12.0218	1.01975	192.61	126.13	0.924125	180.656	46.8444	85.5187	0.883611	38.7656	9.78505	1.10879	44.9156	0.76385	3.36686	0.322339	1.24102	0.588164	44.3072	36.6028	105.283	205.148
Mean	6.72046	0.913171	108.009	6.91751	0.88291	218.313	83.7089	174.214	5.51587	2.25692	69.8351	50.4141	1.77279	4.68167	8.74106	11.8996	863.759	291.931	11.4319	309.695	70.1522	29.4173	5.01705	194.645	36.2509	0.748889	199.335	685.953	102.472	0.971651	17.5317	18.5352	1.2237	89.4845	0.782591	22.6232	1.34773	2.31646	0.659435	82.8356	48.7613	152.225	204.879
St. dev.	5.16519	0.495738	65.5179	7.12019	0.673319	184.485	100.189	125.739	4.17751	1.03392	101.544	40.0025	0.595853	2.37573	5.73881	10.0675	629.69	210.925	16.2	177.48	98.0079	30.1565	6.51332	150.897	30.6473	0.434127	141.881	604.251	71.7012	0.648723	19.8906	9.33846	0.988172	47.8139	0.377531	18.0373	1.86629	1.51398	0.469521	106.239	33.6103	121.633	151.658
RSD	0.768577	0.542875	0.606594	1.0293	0.762613	0.845048	1.19688	0.721751	0.757363	0.458112	1.45406	0.793479	0.336111	0.507453	0.656535	0.846035	0.729012	0.722515	1.41709	0.57308	1.39707	1.02513	1.29824	0.775239	0.845422	0.579694	0.711771	0.880894	0.699713	0.66765	1.13455	0.503823	0.80753	0.534326	0.482411	0.797294	1.38477	0.653572	0.712006	1.28252	0.689284	0.799037	0.740234
Median	5.45585	0.863826	95.6107	3.71984	0.800091	158.858	39.6206	134.236	3.83229	2.13652	23.3101	35.9392	1.71318	3.96812	7.32701	8.1198	729.315	211.657	4.77071	273.411	42.2149	18.4377	2.35541	154.095	28.254	0.720486	163.209	485.198	86.9651	0.883611	9.90131	16.4048	0.958969	86.9052	0.734739	18.0574	0.712212	1.70249	0.522906	43.436	36.6028	109.718	163.269
Min.	0.576932	0.292036	24.8849	1.20176	0.0688939	24.3186	2.71576	12.7925	0.701871	0.752842	1.16279	5.75064	0.741969	1.85286	3.00884	2.39808	209.617	26.9426	0.546697	66.5637	3.00776	2.70104	0.268035	34.8861	4.85345	0.144749	28.0285	31.786	12.6668	0.244276	1.41837	7.81411	0.300519	14.922	0.172075	1.95982	0.127982	0.719965	0.077181	6.23041	8.70758	17.0576	22.017
Max.	24.5157	2.54082	327.35	29.2889	3.19714	930.176	430.923	642.066	19.7478	5.1184	410.353	160.923	3.71373	13.4182	32.7999	56.2123	2795.74	970.621	72.6917	739.015	479.688	129.61	28.0307	800.754	126.13	1.69797	745.572	2759.68	281.056	3.40694	110.694	58.0658	5.65016	208.911	2.12752	63.4617	8.73177	7.39615	2.63782	469.72	145.242	477.935	672.604

## Sheet: B1
Ef	(frond / B1 horizont normalized by Al)
	Ag	As	Ba	Be	Bi	Ca	Cd	Ce	Co	Cr	Cs	Cu	Fe	Ga	Ge	Hg	K	La	Li	Mg	Mn	Mo	Na	Nd	Ni	Pb	Pr	Rb	S	Sb	Se	Si	Sn	Sr	Th	Tl	U	V	W	Y	Zn	C	N
1	23.8869	0.321888	337.033	19.2997	5.06903	2067.77	14679.7	157.707	24.5043	6.08283	6.39348	897.67	3.59128	8.11538	19.7105	182.589	1425.7	355.649	3.15191	1238.61	232.544	68.6213	16.5857	173.966	214.631	2.48134	190.925	732.574	3973.07	19.457	102.272	10.1131	10.8598	97.9845	0.330303	2.77558	2.40715	2.39622	3.7489	102.931	836.222	6469.38	4791.72
2	4.08338	0.636241	201.179	7.90249	5.99798	664.425	1582.61	7.41727	20.5846	1.29002	767.461	481.75	4.73487	6.28028	7.24096	199.017	2684.45	24.5413	6.20796	1219.21	399.214	73.3047	3.57458	18.7284	128.759	3.44154	17.86	2400.79	430.765	6.55689	40.8709	0.444028	4.52543	66.5784	0.0386266	231.678	0.0524292	2.48999	0.584111	6.33535	108.475	1832.94	269.112
3	12.2921	0.916217	93.688	2.50315	3.06714	2260.28	558.603	110.925	11.1028	1.58603	12.3778	208.932	1.35656	4.31323	30.5811	132.491	308.122	493.577	0.852141	233.129	207.966	53.4096	0.477558	276.834	102.996	16.2252	245.172	261.498	2574.19	2.61879	37.7765	10.5015	7.01118	179.646	0.177044	16.3294	0.333038	1.05174	1.99488	464.876	163.855	2350.46	2431.05
4	37.8788	0.831408	158.725	1.54634	2.18756	793.417	1459.9	323.003	11.2183	11.3982	348.853	876.804	2.69275	8.02008	48.7566	213.658	721.139	413.635	3.47715	980.023	76.433	686.871	1.73431	259.595	130.154	1.67929	273.253	1100.92	2994.36	7.16229	74.9231	25.6959	5.86061	72.2443	0.346499	75.3805	0.957699	7.11133	4.05363	126.758	358.147	7011.66	11133.3
5	5.88986	0.63686	95.6393	5.46681	1.21219	714.031	350.485	68.6622	27.163	3.9175	16.2055	301.171	4.8322	11.9917	4.16778	110.862	1489.69	98.7137	5.90454	980.982	349.683	68.6523	4.65965	42.2633	127.382	1.53375	50.0817	841.288	656.749	2.60319	27.0125	0.419333	2.60596	40.72	0.0496381	27.9328	0.0865446	1.9903	0.991919	4.99609	292.785	1957.03	2176.71
6	15.6445	1.84661	30.9711	5.71977	7.03809	1081.02	757.063	226.676	13.878	8.8976	180.806	1282.04	4.44712	10.8293	25.099	427.063	881.761	534.177	5.44587	781.995	102.502	751.148	4.43165	101.392	121.174	9.3027	153.943	885.07	5539.55	11.4287	91.0022	22.5507	15.9726	102.289	0.715865	183.647	1.05304	7.35891	5.18728	16.4356	339.71	31193.3	58235.8
7	23.0478	0.736704	117.319	46.2991	30.1988	2272.4	2328.63	117.557	17.4452	2.9012	229.502	253.006	1.90038	4.74541	17.7418	165.517	573.615	208.137	1.13241	306.627	108.649	117.21	1.30244	134.493	261.657	4.79206	136.397	621.491	3870.43	3.98751	101.843	17.6986	8.62206	179.715	0.921276	38.9705	0.974094	2.57476	2.72004	39.6395	117.535	9167.56	9085.38
8	40.0364	0.925998	481.142	18.6391	8.40558	5988.54	15769.1	754.462	44.6467	13.6495	232.07	1668.23	5.93735	6.18755	61.6565	290.666	720.796	1583.3	3.29373	939.304	984.997	342.755	1.13668	1182.56	258.877	8.63292	1099.23	1180.77	7350.65	10.0265	77.8697	14.6744	3.17303	416.32	0.659548	82.3344	2.56521	14.4206	0.879152	721.268	956.591	16496.3	19840.4
9	25.3231	3.41954	24.5721	1.26843	1.16105	1564.27	113.727	127.656	5.42748	1.28111	37.1066	32.961	0.58887	4.79584	13.1812	117.45	454.779	376.423	1.12409	70.3176	139.492	14.465	0.750075	281.116	44.3687	8.62926	270.32	321.255	571.235	12.2144	23.8358	14.4008	10.7131	160.073	0.483924	293.693	1.71285	0.857606	4.65303	272.578	67.6704	1184.45	1445.51
10	25.7219	2.84673	51.132	3.57365	9.88426	365.51	108.695	175.508	5.39158	7.54049	62.4475	463.173	2.71353	4.02216	27.4659	471.612	358.939	533.819	2.65985	439.741	127.875	90.1528	0.267753	240.291	56.5804	18.6799	276.564	534.889	1224.32	16.5972	49.3804	16.389	19.4045	123.381	0.695855	66.8358	1.23121	4.54426	6.06315	74.8552	175.233	5406.88	3964.24
11	13.7011	0.894326	59.2967	8.48262	1.35004	681.978	896.322	39.7174	6.67848	5.19029	6.6434	441.268	2.07874	5.60932	18.4137	450.049	1155.14	62.1271	1.83425	188.342	46.8374	144.075	17.2898	30.8533	64.8134	2.70999	31.657	270.505	1445.27	2.38898	78.8115	34.0977	1.63893	141.082	0.151665	22.8872	2.17525	3.20693	0.584204	31.2945	101.558	8710.53	13172.6
12	13.033	4.98268	54.4366	11.4839	2.07934	574.581	7902.9	26.0678	24.0883	3.66	183.057	391.019	3.14651	4.29216	13.7576	200.282	369.161	29.7147	8.83471	366.284	1341.76	1042.23	0.934088	15.6434	84.4793	12.4631	17.6063	156.575	1541.67	12.0802	69.7405	1.99065	6.89752	34.5667	0.276362	12.4157	0.58637	12.1067	3.03555	4.51774	674.69	11222.1	15884.1
13	21.8537	4.44197	750.822	26.0951	0.723699	3280.67	23345.9	350.377	144.361	25.9063	38.4601	1449.56	5.69743	4.11095	32.4548	263.861	635.115	566.856	3.1386	1734.7	677.338	449.349	0.855034	341.772	394.338	3.26564	350.45	533.672	4357.91	26.8707	223.449	14.0458	1.39323	1129.31	0.590531	47.8754	17.6375	11.8038	1.15588	203.37	279.042	10974.7	26303.9
14	28.4374	2.74175	72.6961	3.6211	5.56551	1176.68	662.718	42.4451	9.16527	7.06854	16.0228	243.387	2.2732	5.05566	17.6146	347.677	340.959	83.6074	3.6052	331.301	55.4987	53.3171	5.92619	52.4801	25.3945	10.3437	54.566	101.208	12186.5	3.14884	291.126	11.2663	15.0679	155.447	0.860748	15.7796	1.23997	5.09388	5.36248	21.2407	115.702	7806.45	5749.42
15	19.1599	4.50665	110.269	21.1722	0.449593	593.632	2342.24	143.429	219.218	9.89307	145.609	1745.33	4.42825	8.12737	30.2224	187.672	700.606	180.339	5.65925	466.516	258.868	1850.61	5.674	88.7722	328.939	3.61413	103.971	952.75	2854.36	13.0367	463.62	9.10201	1.82265	104.349	0.237062	60.3514	1.51037	22.4628	2.42969	24.8136	146.468	11947.6	36247.7
16	12.4967	0.379331	39.2743	5.76399	4.16357	440.738	1071.86	64.9246	25.1251	3.21319	17.095	595.857	2.72958	6.02757	13.373	240.704	355.033	85.4918	31.9601	343.097	130.158	137.61	1.54402	70.1553	243.626	1.42392	71.3345	153.309	1771.76	6.47547	326.611	6.42358	3.81697	46.91	0.649027	11.6105	0.442598	3.28213	0.4331	31.5559	175.621	6105.63	7525.5
17	96.1956	23.1582	714.11	24.3753	9.11822	180.174	1361.9	624.96	5.55357	2.41863	119.257	360.585	1.56325	11.5297	42.9485	521.334	2804.17	1185.2	17.6753	115.581	83.7207	709.103	12.0298	1137.02	38.4087	14.227	1180.22	1003.59	1478.12	126.6	1841.99	39.0024	12.9734	744.835	3.07259	119.425	4.0562	2.12646	2.34583	227.794	178.516	45238.2	104732
18	15.5201	4.32454	99.7063	3.67211	3.21613	552.18	2366.16	78.4752	3.62405	3.27607	15.3044	230.153	1.37537	4.98124	20.8087	250.422	830.416	136.582	6.6982	167.467	22.6871	917.042	2.47697	100.217	164.232	6.55168	97.9418	181.54	2200.99	33.9756	236.039	20.7756	8.9353	168.077	0.325394	7.84349	96.361	4.74432	2.7805	117.432	191.157	9379.77	27475.6
19	6.53698	2.70249	103.22	12.358	0.526873	1016.82	1212.7	120.176	7.30988	2.82566	25.9089	208.801	1.29976	3.80225	7.53264	228.063	396.871	148.55	5.0077	187.698	27.3114	182.877	7.12695	90.6071	84.2398	4.87353	106.392	237.623	1528.72	7.28944	37.9924	13.4003	3.27944	234.781	0.343251	54.8021	1.99485	2.56768	1.21017	27.4559	92.0017	7650.38	8615.67
20	21.2502	4.0976	237.661	3.79741	9.35883	2862.47	1936.3	10.3001	5.36739	6.34943	12.3133	312.092	7.07744	3.34856	12.912	359.722	840.432	22.5907	2.21349	612.025	190.763	228.818	2.19502	28.2946	66.3561	23.0957	22.6534	165.723	3731.55	13.9078	70.3691	12.3527	13.3551	243.602	0.740054	25.8914	1.23151	3.00394	4.9064	38.2482	296.681	9056.2	8636.28
21	13.526	3.88524	82.8544	4.57706	7.34663	804.405	1839.28	89.5426	6.03297	4.10408	8.91875	532.296	3.52504	6.99444	29.3009	211.372	411.799	132.959	5.77536	278.854	90.0818	213.699	1.19092	113.854	190.313	10.411	111.155	98.5361	3211.87	10.9565	162.075	5.69099	8.64639	132.012	0.900729	7.02734	1.54918	3.02943	3.08686	42.4744	199.896	10148	10236.6
22	12.1696	3.80168	112.791	11.7455	6.9199	1021.46	440.186	287.366	7.24933	4.61794	15.6656	388.573	2.20902	10.5866	12.0091	151.972	402.643	327.306	4.81164	331.666	74.791	194.691	2.17942	223.547	188.188	11.7592	259.333	157.013	2399.58	5.8348	160.604	10.689	6.75508	109.225	0.707456	26.2832	0.930185	2.179	3.06194	27.7797	155.156	10382.7	9039.5
23	62.3778	1.97812	118.17	2.2603	9.42139	199.701	1337.82	384.326	7.14647	1.35754	137.184	477.771	1.69901	9.87202	19.0984	608.01	1385.94	631.232	5.50916	103.188	50.2806	400.349	1.06356	218.627	32.5155	9.02369	289.407	2268.43	1485.52	20.3919	569.425	30.0183	6.32704	55.6185	0.859953	72.4867	1.28532	1.28158	1.48712	13.2157	202.245	31318.8	11754.7
24	33.3973	5.55888	443.953	4.76244	12.7473	211.19	795.681	764.961	5.41574	3.26618	257.146	253.742	2.21024	15.973	35.5165	575.388	1489.11	1138.58	4.29352	309.618	74.9067	51.1791	6.21334	1076.98	127.877	13.2402	943.191	1510.12	1169.37	5.54349	216.092	25.2882	23.2592	106.464	1.72622	80.1848	1.0531	4.69775	5.14987	682.703	215.527	18032.2	11639.3
25	12.5352	1.15527	205.176	2.37696	3.25649	44.6635	140.018	310.576	1.09757	5.49167	2.90068	116.252	1.82959	12.2199	19.7171	236.701	500.845	625.177	2.92993	49.7982	20.1394	48.1631	0.59301	372.508	22.5826	5.63041	405.095	30.3874	245.333	1.99877	161.334	24.9854	7.1364	118.841	0.973002	3.12628	0.914964	1.51887	2.78278	99.9666	57.6214	2897.58	7102.51
26	27.7186	4.73647	134.878	2.57151	16.034	2487.72	596.201	101.4	5.27761	4.85203	7.28757	440.061	3.48156	6.35103	17.8133	173.391	585.831	155.03	4.47112	259.643	54.7875	180.361	1.01617	201.581	141.884	14.5767	173.92	247.956	2926.41	11.303	579.502	10.356	6.40605	180.447	0.945315	15.0356	1.10504	3.16162	2.49696	131.193	128.717	15615.1	7453.04
27	3.51299	1.09482	125.509	2.54204	1.23216	128.825	84.2503	97.9353	2.42944	0.316735	10.9309	65.3296	0.647013	5.30517	4.67889	432.252	296.785	131.737	3.88933	26.5976	43.6432	285.318	0.291936	64.2581	6.20292	4.32798	77.5794	372.97	437.955	7.53408	144.167	18.4373	0.694437	88.5043	0.0455291	19.7471	0.2106	1.82076	0.499905	13.3813	62.1715	10264.9	7278.4
28	2.55327	0.996289	198.681	3.5053	0.826955	3010.49	676.654	135.005	13.2816	3.64822	154.536	55.6648	0.601547	3.47204	6.7136	39.3082	840.669	148.276	4.42984	598.727	66.3922	214.934	1.94005	88.1276	77.6043	3.65306	97.0941	1432.06	919.26	6.74929	57.4375	14.3392	1.32144	636.58	0.447766	33.4374	0.554538	2.07918	1.34445	59.9926	140.779	2129.44	2919.25
29	22.666	0.538229	230.846	22.2834	7.95	1095.82	4355.32	90.4688	49.8471	7.57691	167.732	667.678	2.43225	5.98889	28.3009	313.925	978.165	239.487	6.411	597.273	148.252	171.633	0.671068	315.064	73.5264	18.9471	290.507	1373.35	1495.26	16.2359	330.719	27.3946	11.2606	439.465	1.46239	134.721	1.2235	4.30666	1.95469	88.8897	310.732	5166.02	5966.11
30	12.79	6.38844	56.9219	5.96981	9.30031	713.633	393.511	113.342	11.6993	4.87029	58.5883	639.423	4.45333	8.68962	33.2948	370.339	498.954	103.77	50.3764	397.844	880.648	1281.2	0.257115	74.6707	116.141	15.451	77.7424	347.649	3186.11	11.0631	167.333	22.6225	10.1251	68.2734	0.599948	34.3795	0.884548	13.036	3.2558	36.3792	361.897	12130.7	11438.2
31	9.17796	2.88392	154.611	7.94634	0.531895	777.086	3765.88	90.2849	20.4764	7.04782	93.8262	534.566	2.25012	2.14747	12.5782	140.622	657.77	221.794	23.1694	519.709	159.723	165.88	1.77304	89.3001	90.0402	3.25313	108.816	681.305	2849.96	8.41483	114.879	15.964	0.881397	150.749	0.666842	26.6762	3.93219	3.51387	0.782067	20.1032	111.823	7431.13	6834.66
32	35.6629	2.56956	127.756	4.04155	4.97064	142.976	155.513	106.946	1.03942	0.430627	49.0679	394.702	1.03341	7.58623	5.00898	143.088	630.379	201.931	24.4189	68.386	15.6128	538.814	0.451333	124.367	13.9652	6.19588	138.223	417.168	851.398	6.80828	117.493	18.9147	4.55244	78.1514	0.917936	36.4737	0.891599	1.92059	3.00195	38.1801	108.813	4727.58	4152.6
33	10.3781	10.1755	134.597	18.9843	13.7053	688.908	262.616	155.79	44.6765	8.46836	14.0267	633.11	2.34811	5.67572	11.2388	391.266	231.403	190.089	6.05418	514.102	650.248	136.699	0.335742	135.102	310.928	6.33196	138.414	68.6169	1836	14.9942	212.978	10.8144	4.42851	115.632	0.398745	6.94624	0.904609	13.1255	1.49035	52.2422	122.339	6392.59	6182.69
34	6.65977	0.988228	95.985	1.89473	4.66721	105.938	82.5584	111.165	1.16641	0.307971	31.7341	154.866	0.769136	5.7189	13.8576	246.404	497.421	127.013	2.8101	25.2291	29.6836	666.844	0.253042	78.656	5.68031	4.04838	85.7899	963.074	580.747	12.5664	110.504	12.9536	1.89452	43.0313	0.28369	50.7136	0.433937	5.38396	1.3422	29.84	58.906	6249.53	4882.84
35	8.15868	3.42163	114.804	6.03552	7.71921	1760.31	509.652	76.2174	1.11468	1.86543	1.27174	93.0216	1.75058	5.98452	13.8104	229.066	599.087	148.206	34.3535	118.236	29.7564	39.0284	1.06346	164.515	291.52	5.99094	156.041	43.2799	1332.62	4.15583	128.793	7.02187	4.67765	82.3538	0.656536	7.28836	0.480163	1.35114	1.16121	42.6602	134.071	5712.49	6155.87
Mean	21.0078	3.30057	176.298	9.5582	6.21151	1209.28	2749.79	185.308	23.1372	5.3305	99.5346	511.167	2.73441	6.82146	20.8165	274.966	801.534	332.732	8.67371	454.338	227.235	359.155	3.15044	228.806	132.296	8.30877	231.51	647.113	2491.7	13.7993	214.282	15.7381	7.32271	195.636	0.664495	55.7996	4.42749	5.0743	2.5148	112.497	229.667	10278.9	13735.8
St. dev.	17.8348	4.00274	170.583	9.55881	5.76088	1202.11	5011.83	187.457	41.9549	4.72961	144.842	427.836	1.6019	3.00726	12.8371	137.337	588.636	349.032	10.9067	393.747	306.049	404.48	4.2146	292.517	99.8275	5.59147	277.268	593.429	2260.15	20.5324	312.155	8.92879	5.36837	223.855	0.553786	64.8934	16.0264	4.78638	1.56327	171.591	203.013	9018.68	19117.1
RSD	0.848958	1.21274	0.967582	1.00006	0.927452	0.99407	1.82262	1.0116	1.81331	0.887273	1.4552	0.836979	0.58583	0.440852	0.61668	0.499468	0.734387	1.04899	1.25744	0.86664	1.34684	1.1262	1.33778	1.27845	0.754575	0.67296	1.19765	0.917041	0.907073	1.48793	1.45675	0.567335	0.733112	1.14424	0.833393	1.16297	3.61974	0.94326	0.621628	1.5253	0.883943	0.8774	1.39178
Median	15.5201	2.70249	117.319	5.71977	5.06903	777.086	896.322	113.342	9.16527	4.10408	37.1066	394.702	2.2732	5.98889	17.8133	236.701	630.379	190.089	4.81164	331.666	102.502	182.877	1.30244	124.367	116.141	6.33196	138.223	417.168	1771.76	10.0265	117.493	14.3392	6.40605	118.841	0.649027	33.4374	1.0531	3.16162	2.42969	39.6395	163.855	7806.45	7525.5
Min.	2.55327	0.321888	24.5721	1.26843	0.449593	44.6635	82.5584	7.41727	1.03942	0.307971	1.27174	32.961	0.58887	2.14747	4.16778	39.3082	231.403	22.5907	0.852141	25.2291	15.6128	14.465	0.253042	15.6434	5.68031	1.42392	17.6063	30.3874	245.333	1.99877	23.8358	0.419333	0.694437	34.5667	0.0386266	2.77558	0.0524292	0.857606	0.4331	4.51774	57.6214	1184.45	269.112
Max.	96.1956	23.1582	750.822	46.2991	30.1988	5988.54	23345.9	764.961	219.218	25.9063	767.461	1745.33	7.07744	15.973	61.6565	608.01	2804.17	1583.3	50.3764	1734.7	1341.76	1850.61	17.2898	1182.56	394.338	23.0957	1180.22	2400.79	12186.5	126.6	1841.99	39.0024	23.2592	1129.31	3.07259	293.693	96.361	22.4628	6.06315	721.268	956.591	45238.2	104732

## Sheet: B2
Ef	(frond / B2 horizont normalized by Al)
	Ag	As	Ba	Be	Bi	Ca	Cd	Ce	Co	Cr	Cs	Cu	Fe	Ga	Ge	Hg	K	La	Li	Mg	Mn	Mo	Na	Nd	Ni	Pb	Pr	Rb	Sb	Si	Sn	Sr	Th	Tl	U	V	W	Y	Zn
1	18.1455	0.618754	274.411	16.4866	7.82073	1469.22	9861.61	181.792	17.5934	5.70345	10.7395	642.465	2.37288	7.02832	9.15682	114.75	1114.61	409.864	2.98011	900.583	139.046	121.252	13.0932	204.024	301.003	2.17463	217	597.813	20.6002	11.4875	15.7133	140.013	0.380697	3.61285	3.49395	1.8863	4.15463	106.318	520.274
2	5.7623	1.44315	240.157	13.8598	10.3939	875.553	889.709	11.5585	30.7292	3.37697	554.85	353.807	11.7132	5.08896	9.60307	708.875	3310.2	38.5385	11.0296	1153.77	1059.52	147.027	30.9306	29.2099	133.365	9.08608	28.0147	1719.71	16.0253	1.03043	8.60218	106.814	0.0600978	206.28	0.0892791	4.29831	1.31763	13.2389	691.824
3	14.5064	0.697371	103.422	2.84188	4.04366	2594.04	553.485	76.7118	2.69174	1.21692	13.6059	67.1041	0.621959	4.4556	22.6692	69.7024	315.539	353.507	0.521654	156.071	69.1579	37.4813	0.403084	186.089	40.007	15.5959	172.477	244.51	2.05106	11.3115	10.1356	180.964	0.115549	17.6871	0.248212	1.1586	2.77546	237.825	78.0016
4	28.6671	1.56782	194.953	0.74941	2.9388	988.373	585.314	347.161	5.1533	8.40879	434.725	649.736	2.52755	8.87449	22.3395	155.02	972.115	454.958	2.58136	659.302	66.4466	701.432	2.21603	270.155	67.6995	4.13719	291.15	1496.99	10.9121	30.8915	7.93672	93.9305	0.375538	98.8073	1.12459	5.81977	4.49366	104.564	270.714
5	3.0168	0.405793	72.8398	2.55866	0.975057	1923.61	34.454	16.5955	11.2277	2.47089	21.5918	163.624	3.41632	4.69753	2.61581	468.271	1322.25	25.1268	4.28321	1089.99	261.478	48.3672	11.6551	10.3458	9.04995	1.36691	13.0958	706.791	3.33438	0.382257	3.94359	31.4604	0.0109165	30.1491	0.0538356	1.34684	0.64674	3.32144	220.862
6	8.7879	3.10002	31.732	5.23415	12.4609	1015.12	555.452	196.774	11.4663	7.60456	160.965	1151.93	4.53371	9.40361	13.9771	663.126	834.11	450.63	6.29466	931.912	119.237	763.655	4.15551	91.8	88.5778	12.6874	138.098	848.128	15.4712	19.7953	19.7078	98.5118	0.684463	178.778	1.11996	6.19848	5.03806	14.7045	336.524
7	20.7356	1.10476	101.038	25.8726	57.374	2000.53	2694.67	106.804	11.804	1.87364	195.288	184.203	1.72854	4.0679	10.7528	187.16	488.554	198.86	1.07598	263.347	95.8644	119.025	1.19342	118.887	170.635	8.32453	121.9	549.163	3.98847	20.6197	10.8726	163.47	0.856729	35.2969	0.761622	1.96371	2.62333	35.0565	105.678
8	37.6695	0.577942	345.536	14.5794	5.73612	4741.25	2277.68	423.719	12.6452	3.19495	179.873	863.216	1.64677	6.09462	35.555	59.5689	875.985	1006.79	1.55274	480.527	298.186	145.646	1.6764	637.712	63.5227	2.66153	627.097	1239.02	4.90559	22.2277	3.00436	398.356	0.218901	79.0685	1.44189	6.82636	0.943415	428.01	389.3
9	22.983	3.0781	23.9817	1.09482	0.959212	2439.31	109.696	106.827	5.03103	1.14428	35.1041	31.7252	0.582162	4.69393	15.4774	110.145	436.278	321.601	1.09773	73.0715	136.399	13.4314	0.708477	237.282	45.3697	8.21188	229.713	339.222	10.5638	12.6528	9.56387	157.445	0.419041	263.464	1.39175	0.831346	3.59943	207.458	70.3802
10	20.4503	2.99388	38.2561	3.67449	9.85588	299.71	118.54	122.676	3.57217	3.69396	43.4392	434.841	1.58082	2.701	19.9568	230.202	267.076	368.282	1.4328	304.489	121.16	63.6016	0.223318	165.63	37.2941	24.223	192.137	405.659	19.9439	11.5728	14.7172	102.825	0.464678	49.7724	0.835718	3.11553	3.74106	43.9512	112.821
11	7.69759	0.668761	74.0334	6.20948	2.59939	512.988	506.891	29.2165	4.8867	4.42705	5.80692	313.641	1.91098	4.65411	8.85816	791.267	1159.85	44.1091	2.00362	152.604	62.1685	189.023	13.6309	30.944	40.8156	3.56629	31.8801	241.95	4.02527	38.989	4.22525	131.144	0.132063	22.6141	2.04056	2.70516	1.2996	24.0342	105.674
12	9.47416	8.0579	48.108	13.631	2.32575	650.222	5042.32	26.5575	20.579	4.06271	176.936	355.309	3.47383	5.07344	13.7732	150.107	365.13	31.2443	9.86625	379.988	1657.82	1266.85	0.945921	16.3152	88.8368	14.5149	18.927	138.648	15.2175	2.59074	7.59142	33.276	0.303837	12.2621	0.553644	13.7637	2.81328	4.29149	1862.39
13	8.03416	8.07086	549.033	24.7202	0.388289	4271.35	3088.64	401.184	72.9851	18.9176	26.9204	1600.58	4.547	3.09469	16.2782	670.998	607.709	622.534	1.9812	1337.79	527.689	449.814	0.846875	415.929	138.351	9.13726	422.082	419.24	48.8019	14.9448	0.983056	757.666	0.586451	43.4806	13.5523	9.09903	0.74116	186.079	205.672
14	35.4726	3.73276	79.5968	3.00472	8.37455	1008.55	599.884	44.637	7.78356	6.89211	15.8399	247.758	2.27521	5.08996	18.5546	566.793	329.785	87.7477	4.01283	337.392	53.9355	52.5719	6.3112	55.694	23.0936	12.5605	57.6655	91.8622	3.46544	12.1479	17.8126	178.138	0.942488	15.9777	1.35788	5.05379	6.6122	24.1069	112.947
15	12.7387	3.00953	81.9483	9.27624	0.366912	549.213	2348.23	119.17	69.5745	3.25388	76.2419	838.402	2.68123	3.60994	17.842	132.048	557.28	156.198	3.37019	260.822	184.944	1068.84	4.53887	76.6989	110.187	4.01428	91.6618	568.742	10.9726	9.0587	1.05903	86.3928	0.200621	43.9061	1.17327	9.02106	1.5167	19.0531	89.8265
16	14.8715	1.59591	28.4394	3.14159	5.10427	329.309	801.419	39.848	14.8359	2.06202	11.4831	452.481	2.18782	4.76583	12.3529	212.308	249.906	52.4235	32.3345	266.751	101.226	129.213	1.00769	44.5398	169.153	3.50665	45.2755	107.302	6.01765	11.1323	3.97937	35.8075	0.440171	9.25745	0.31504	2.41421	0.652552	18.4791	137.026
17	41.4313	30.9312	736.517	23.1624	10.277	183.5	1067.06	621.241	4.58956	2.0983	105.648	308.229	1.62726	10.5433	17.4344	881.927	2719.79	1301.96	21.6985	125.741	94.2435	658.876	11.908	1143.85	31.6745	20.5322	1166.79	869.338	90.1281	40.5543	11.9685	682.01	2.49196	110.904	3.47913	1.91155	1.98789	224.964	192.568
18	10.1652	2.64178	92.5986	3.50644	2.87733	544.167	1580.83	67.8031	2.11572	2.28094	12.2712	122.604	1.10761	3.89329	7.30782	265.006	740.509	119.461	7.08535	152.205	20.6228	609.442	2.4904	87.1829	94.2684	6.16771	83.9393	154.812	23.0543	18.841	7.88695	151.21	0.237425	6.58544	67.3517	3.23925	2.27921	103.77	159.079
19	9.13553	5.13006	109.428	10.3379	0.726106	989.245	1127.55	83.6013	8.65315	2.15755	24.4594	158.296	1.25212	3.43811	7.16722	180.624	376.82	103.522	0.459927	123.665	61.2368	190.422	7.1219	62.7738	61.4008	9.42671	72.9545	227.914	14.8952	16.4686	3.49693	243.207	0.264836	56.7427	1.77125	2.34021	1.76863	19.8655	77.4717
20	19.7818	5.64957	225.123	3.52623	11.9363	4086.22	2462.75	8.52618	3.37214	5.04807	12.8682	257.587	6.8852	3.21626	10.0016	277.828	781.189	19.0363	1.98301	588.471	157.317	231.246	2.0938	23.9063	48.4773	33.2425	19.3397	149.293	20.6677	16.087	12.8742	240.918	0.604287	27.2743	0.943679	2.95928	4.88587	23.4657	281.6
21	17.9866	4.494	93.4756	3.38642	9.53227	850.565	1588.19	85.6858	3.69915	2.93495	9.31832	472.641	3.41491	6.86405	28.3564	326.226	415.268	133.421	6.88558	281.305	83.1245	225.934	1.25991	116.609	174.059	14.7085	115.066	97.3208	14.5172	9.56538	7.72371	145.452	0.924075	7.69331	1.53832	2.83331	3.08639	36.1729	175.9
22	14.8874	5.08544	134.685	11.037	7.95527	1047.48	576.228	261.286	6.93678	3.93438	17.67	401.055	2.13753	12.1167	18.139	375.148	365.565	296.262	5.0136	289.896	118.788	224.541	2.29786	206.826	155.299	15.4355	233.941	190.056	7.38134	13.3899	7.08304	112.759	0.636206	28.2298	0.873929	2.27432	3.64729	22.758	173.447
23	105.329	3.66147	92.3693	3.45426	14.6371	136.807	1924.33	371.692	6.22794	0.589577	148.49	448.6	1.51544	11.4338	21.4678	859.145	922.339	590.297	7.09207	63.3998	46.6479	1089.37	1.22293	205.05	15.7639	17.0918	275.281	2309.52	24.4877	30.4165	7.93823	49.5612	1.15957	68.1651	1.90794	1.56686	2.22652	13.5437	198.262
24	33.5736	5.03123	406.579	5.09327	13.9463	203.846	783.978	612.275	3.40001	2.60311	218.263	189.862	2.07984	13.8355	35.0742	762.45	1308.67	931.733	3.84285	298.185	60.7879	41.9565	4.99684	702.581	103.692	17.415	684.958	1396.14	5.52985	27.2594	23.7409	106.81	1.862	72.9034	0.903524	4.06349	4.74723	195.649	202.037
25	13.3602	0.94921	237.708	1.7958	3.8881	17.9704	216.065	290.26	0.998746	4.56892	3.10537	106.311	2.2921	10.1705	25.3491	277.733	404.988	583.109	3.85788	44.7901	24.7243	49.7153	1.49299	362.013	18.1811	8.86955	385.271	27.0346	2.16314	32.0784	6.76801	129.567	1.01032	3.37226	1.03256	1.11682	2.85817	95.8941	79.5981
26	30.0988	5.47516	142.634	2.74131	14.3428	2191.08	583.406	93.2789	5.10327	4.64235	6.87299	468.076	3.69332	6.59945	21.5003	198.223	567.598	142.756	4.12858	279.41	63.7148	183.953	0.955153	183.608	133.765	16.2767	158.409	221.272	15.3266	12.2631	5.93661	167.874	0.7957	14.27	0.880351	3.23786	2.38534	105.3	142.367
27	3.05039	0.978958	156.791	2.44504	2.41223	113.518	103.816	81.3556	2.04666	0.26813	9.78553	46.6881	0.63127	4.97145	7.0551	800.263	262.214	119.566	4.86702	26.7437	49.8645	333.994	0.336562	53.3172	4.67833	4.77773	65.0117	305.744	10.6467	26.2997	0.682971	101.737	0.0471092	16.8318	0.204618	1.63643	0.318739	11.1116	68.0618
28	6.60046	1.81421	153.531	3.40391	0.875222	2378.54	952.34	126.007	5.00352	3.48347	85.7733	38.1275	0.967706	5.00201	7.71107	70.5477	598.959	141.946	1.80966	255.829	36.8032	304.917	1.46491	78.8533	24.1423	6.5768	88.305	819.662	17.9459	14.8476	1.4498	516.181	0.419243	23.1094	0.447147	2.77248	1.36147	44.9788	93.4599
29	23.2291	0.295194	147.047	17.948	7.01657	781.541	2953.98	22.0689	16.9354	3.68537	77.6391	358.361	1.59377	3.27952	22.1396	223.235	630.323	58.6136	3.50016	381.819	48.8972	108.446	0.362801	78.8574	39.9203	20.1228	72.214	744.636	22.0081	15.2129	8.93812	283.744	0.319886	89.2069	0.672203	2.34369	1.0809	91.5953	194.947
30	17.6325	7.16284	33.721	4.08115	6.3792	474.208	314.648	67.2722	4.5528	3.37267	38.2119	489.321	3.82268	5.98353	17.8756	635.806	299.495	63.0174	37.4645	310.154	396.192	989.579	0.128753	45.4354	98.2495	12.7044	47.4839	210.522	11.101	14.4291	6.29373	42.4138	0.412865	21.7321	0.624594	9.7482	1.81866	19.2809	282.09
31	6.86794	2.57791	100.342	5.41534	0.219288	602.754	2045.44	55.115	11.9315	3.77413	61.1426	247.999	1.15015	1.47934	8.94074	52.6852	458.191	136.846	20.7003	345.6	94.6501	83.515	1.58952	56.5312	53.9741	2.95867	68.6065	456.033	6.33099	12.9525	0.554774	105.802	0.399546	18.825	2.46674	2.05359	0.407066	12.4808	78.4997
32	37.2591	3.1845	153.877	5.24322	5.66688	188.917	266.444	116.793	1.12652	0.394837	34.5129	303.564	0.938519	6.79987	9.23915	207.924	598.563	223.478	20.8677	65.4409	22.9497	712.146	0.497618	144.406	7.9731	11.0148	155.69	397.399	12.6868	22.8867	5.07248	94.3793	0.859027	32.1963	0.814307	1.98557	2.9626	41.4318	97.6112
33	7.40925	10.3438	124.319	13.7324	15.4948	527.269	289.217	106.859	33.3437	6.16298	9.78774	477.562	1.57203	3.97063	8.33723	428.52	166.966	129.232	4.27367	361.86	561.769	120.199	0.272835	90.5298	294.525	5.83893	91.5858	46.007	17.1137	11.2102	3.54855	100.786	0.320407	5.09292	0.670475	10.0444	1.05701	32.1809	100.738
34	10.0799	0.926286	108.416	2.90775	5.35145	112.338	108.105	101.031	1.23171	0.329827	28.9699	139.317	0.746819	5.81342	17.3407	251.333	444.183	112.014	2.68157	26.9079	38.8745	876.525	0.231177	67.2743	5.49204	5.13824	75.0942	786.064	18.6413	13.936	1.9829	46.9213	0.299627	43.8983	0.478368	5.72546	1.35751	26.5775	61.1152
35	11.4235	4.06744	111.598	6.65308	7.60513	1808.48	484.024	75.5391	0.937556	1.91245	1.42017	104.734	1.67515	6.78694	17.4823	215.259	609.406	146.99	33.5419	123.322	24.0813	42.7799	1.0765	169.606	289.813	6.35743	158.111	44.9613	4.39069	7.15464	4.48687	84.1338	0.609531	7.50602	0.447367	1.5112	1.06898	37.7044	139.361
Mean	19.6661	4.0321	161.378	7.90874	7.79591	1225.91	1414.18	157.112	12.1361	3.78702	81.9891	385.422	2.48296	5.98833	15.9338	359.435	739.355	285.019	7.94778	368.376	198.845	354.137	3.86677	184.871	90.9231	10.5836	191.892	547.671	15.2946	16.7625	7.66501	174.334	0.567596	50.4272	3.34462	3.9676	2.40784	75.1205	231.661
St. dev.	18.0211	5.22806	148.015	6.88436	9.63695	1204.7	1821.13	158.84	16.4478	3.25047	119.898	324.289	2.06509	2.84277	7.68866	258.99	638.882	299.703	9.74191	330.906	321.559	358.011	6.00641	227.556	80.1757	7.01883	228.785	524.653	15.6362	9.49044	5.51867	166.451	0.495211	58.7258	11.2002	3.05635	1.52036	90.4639	309.365
RSD	0.916352	1.29661	0.917194	0.870475	1.23616	0.982697	1.28776	1.011	1.35527	0.858319	1.46236	0.841387	0.831707	0.474719	0.482539	0.720547	0.864107	1.05152	1.22574	0.898284	1.61714	1.01094	1.55334	1.23089	0.881797	0.663182	1.19226	0.957971	1.02233	0.56617	0.719982	0.954782	0.872471	1.16457	3.34872	0.770326	0.631419	1.20425	1.33542
Median	14.8715	3.00953	109.428	5.09327	5.73612	850.565	783.978	101.031	5.1533	3.37267	28.9699	313.641	1.91098	5.07344	16.2782	251.333	567.598	142.756	4.01283	281.305	94.2435	189.023	1.46491	91.8	63.5227	9.08608	115.066	397.399	12.6868	14.4291	7.08304	112.759	0.419041	28.2298	0.903524	2.77248	2.22652	35.0565	142.367
Min.	3.0168	0.295194	23.9817	0.74941	0.219288	17.9704	34.454	8.52618	0.937556	0.26813	1.42017	31.7252	0.582162	1.47934	2.61581	52.6852	166.966	19.0363	0.459927	26.7437	20.6228	13.4314	0.128753	10.3458	4.67833	1.36691	13.0958	27.0346	2.05106	0.382257	0.554774	31.4604	0.0109165	3.37226	0.0538356	0.831346	0.318739	3.32144	61.1152
Max.	105.329	30.9312	736.517	25.8726	57.374	4741.25	9861.61	621.241	72.9851	18.9176	554.85	1600.58	11.7132	13.8355	35.555	881.927	3310.2	1301.96	37.4645	1337.79	1657.82	1266.85	30.9306	1143.85	301.003	33.2425	1166.79	2309.52	90.1281	40.5543	23.7409	757.666	2.49196	263.464	67.3517	13.7637	6.6122	428.01	1862.39
